# Supplementary material for: Ethyl 2-acet­amido-4,5,6,7-tetra­hydro-1-benzothio­phene-3-carboxyl­ate
Source: Acta Crystallogr Sect E Struct Rep Online. 2012 Jun 13;68(Pt 7):o2042. doi: 10.1107/S160053681202524X (PMC3393310; doi:10.1107/S160053681202524X)
Supplement: Supplementary file 1 [file e-68-o2042-sup1.cif]

##############################################################################
#                                                                            #
# This CIF contains the data in a paper accepted for publication in          #
# Acta Crystallographica Section E. It conforms to the requirements of       #
# Notes for Authors for Acta Crystallographica Section E, and has been       #
# peer reviewed under the auspices of the IUCr Commission on Journals.       #
#                                                                            #
# Full details of the Crystallographic Information File format               #
# are given in the paper "The Crystallographic Information File (CIF):       #
# a New Standard Archive File for Crystallography" by S. R. Hall, F. H.      #
# Allen and I. D. Brown [Acta Cryst. (1991), A47, 655-685].                  #
#                                                                            #
# The current version of the core CIF dictionary is obtainable from          #
# ftp://ftp.iucr.org/pub/cif_core.dic.                                       #
#                                                                            #
# Software is freely available for graphical display of the structure(s)     #
# in this CIF. For information consult the CIF software page                 #
# http://www.iucr.org/resources/cif/software.                                #
#                                                                            #
# This file may be used for bona fide research purposes within the           #
# scientific community so long as proper attribution is given to the journal # 
# article from which it was obtained.                                        #
#                                                                            #
##############################################################################
data_global
_audit_creation_method     ?
_journal_date_recd_electronic     2012-06-03
_journal_date_accepted     2012-06-03
_journal_name_full     'Acta Crystallographica, Section E'
_journal_year     2012
_journal_volume     68
_journal_issue      7
_journal_page_first     o2042
_journal_page_last     o2042
_journal_paper_category     QO
_journal_paper_doi     10.1107/S160053681202524X
_journal_coeditor_code     HB6836
_publ_contact_author
;
Muhammad Nawaz Tahir
University of Sargodha
Department of Physics
Sargodha
Pakistan
;
_publ_contact_author_email     'dmntahir_uos@yahoo.com'
_publ_contact_author_fax     '0092 48 32 22 121'
_publ_contact_author_phone     '0092 48 92 30 914'
_publ_section_title
;
Ethyl 2-acetamido-4,5,6,7-tetrahydro-1-benzothiophene-3-carboxylate
;
loop_
    _publ_author_name
    _publ_author_address
    'Asma Mukhtar'
;
Institute of Chemistry
University of the Punjab
Lahore
Pakistan
;
    'Tahir, M. Nawaz'
;
University of Sargodha
Department of Physics
Sargodha
Pakistan
;
    'Misbahul Ain Khan'
;
Institute of Chemistry
University of the Punjab
Lahore
Pakistan
;
    'Ather, Abdul Qayyum'
;
Applied Chemistry Research Center
PCSIR Laboratories Complex
Lahore 54600
Pakistan
;
    'Muhammad Naeem Khan'
;
Applied Chemistry Research Center
PCSIR Laboratories Complex
Lahore 54600
Pakistan
;
data_I
_audit_creation_method     SHELXL-97
_chemical_name_systematic
;
Ethyl 2-acetamido-4,5,6,7-tetrahydro-1-benzothiophene-3-carboxylate
;
_chemical_name_common     ?
_chemical_formula_moiety     'C13 H17 N O3 S'
_chemical_formula_sum     'C13 H17 N O3 S'
_chemical_formula_iupac     'C13 H17 N O3 S'
_chemical_formula_weight     267.34
_symmetry_cell_setting     monoclinic
_symmetry_space_group_name_H-M     'P 21/c'
_symmetry_space_group_name_Hall     '-P 2ybc'
loop_
    _symmetry_equiv_pos_site_id
    _symmetry_equiv_pos_as_xyz
    1 x,y,z
    2 -x,1/2+y,1/2-z
    3 -x,-y,-z
    4 x,1/2-y,1/2+z
_cell_length_a     10.4267(4)
_cell_length_b     16.6554(7)
_cell_length_c     8.0961(3)
_cell_angle_alpha     90
_cell_angle_beta     109.6100(10)
_cell_angle_gamma     90
_cell_volume     1324.43(9)
_cell_formula_units_Z     4
_cell_measurement_reflns_used     1831
_cell_measurement_theta_min     2.41
_cell_measurement_theta_max     25.25
_cell_measurement_temperature     296(2)
_exptl_crystal_description     prism
_exptl_crystal_colour     colorless
_exptl_crystal_size_max     0.28
_exptl_crystal_size_mid     0.20
_exptl_crystal_size_min     0.18
_exptl_crystal_density_diffrn     1.341
_exptl_crystal_density_meas     ?
_exptl_crystal_density_method     'not measured'
_exptl_crystal_F_000     568
_exptl_absorpt_coefficient_mu     0.244
_exptl_absorpt_correction_type     multi-scan
_exptl_absorpt_process_details     '(SADABS; Bruker, 2005)'
_exptl_absorpt_correction_T_min     0.953
_exptl_absorpt_correction_T_max     0.958
_exptl_special_details     ' '
_diffrn_ambient_temperature     296(2)
_diffrn_radiation_type     MoK\a
_diffrn_radiation_wavelength     0.71073
_diffrn_radiation_source     'fine-focus sealed tube'
_diffrn_radiation_monochromator     graphite
_diffrn_measurement_device_type     'Bruker Kappa APEXII CCD'
_diffrn_measurement_method     \w
_diffrn_detector_area_resol_mean     8.10
_diffrn_reflns_number     9994
_diffrn_reflns_av_R_equivalents     0.0322
_diffrn_reflns_av_sigmaI/netI     0.0302
_diffrn_reflns_theta_min     2.41
_diffrn_reflns_theta_max     25.25
_diffrn_reflns_theta_full     25.25
_diffrn_measured_fraction_theta_max     0.997
_diffrn_measured_fraction_theta_full     0.997
_diffrn_reflns_limit_h_min     -12
_diffrn_reflns_limit_h_max     12
_diffrn_reflns_limit_k_min     -19
_diffrn_reflns_limit_k_max     19
_diffrn_reflns_limit_l_min     -9
_diffrn_reflns_limit_l_max     9
_diffrn_standards_number     0
_diffrn_standards_interval_count     ?
_diffrn_standards_interval_time     ?
_diffrn_standards_decay_%     ?
_refine_special_details
;
Refinement of <i>F</i>^2^ against ALL reflections. The weighted <i>R</i>-factor
<i>wR</i> and goodness of fit <i>S</i> are based on <i>F</i>^2^, conventional
<i>R</i>-factors <i>R</i> are based on <i>F</i>, with <i>F</i> set to zero for
negative <i>F</i>^2^. The threshold expression of <i>F</i>^2^ >
\s(<i>F</i>^2^) is used only for calculating <i>R</i>-factors(gt) <i>etc</i>.
and is not relevant to the choice of reflections for refinement.
<i>R</i>-factors based on <i>F</i>^2^ are statistically about twice as large
as those based on <i>F</i>, and <i>R</i>- factors based on ALL data will be
even larger.
;
_reflns_number_total     2389
_reflns_number_gt     1831
_reflns_threshold_expression     I>2\s(I)
_refine_ls_structure_factor_coef     Fsqd
_refine_ls_matrix_type     full
_refine_ls_R_factor_all     0.0580
_refine_ls_R_factor_gt     0.0396
_refine_ls_wR_factor_gt     0.0935
_refine_ls_wR_factor_ref     0.1053
_refine_ls_goodness_of_fit_ref     1.049
_refine_ls_restrained_S_all     1.049
_refine_ls_number_reflns     2389
_refine_ls_number_parameters     165
_refine_ls_number_restraints     0
_refine_ls_hydrogen_treatment     constr
_refine_ls_weighting_scheme     calc
_refine_ls_weighting_details
         'calc w=1/[\s^2^(Fo^2^)+(0.0403P)^2^+0.4757P] where P=(Fo^2^+2Fc^2^)/3'
_atom_sites_solution_hydrogens     geom
_atom_sites_solution_primary     direct
_atom_sites_solution_secondary     difmap
_refine_ls_shift/su_max     0.000
_refine_ls_shift/su_mean     0.000
_refine_diff_density_max     0.271
_refine_diff_density_min     -0.157
loop_
    _atom_type_symbol
    _atom_type_description
    _atom_type_scat_dispersion_real
    _atom_type_scat_dispersion_imag
    _atom_type_scat_source
    'C' 'C' 0.0033 0.0016
                         'International Tables Vol C Tables 4.2.6.8 and 6.1.1.4'
    'H' 'H' 0.0000 0.0000
                         'International Tables Vol C Tables 4.2.6.8 and 6.1.1.4'
    'N' 'N' 0.0061 0.0033
                         'International Tables Vol C Tables 4.2.6.8 and 6.1.1.4'
    'O' 'O' 0.0106 0.0060
                         'International Tables Vol C Tables 4.2.6.8 and 6.1.1.4'
    'S' 'S' 0.1246 0.1234
                         'International Tables Vol C Tables 4.2.6.8 and 6.1.1.4'
_computing_data_collection     'APEX2 (Bruker, 2009)'
_computing_cell_refinement     'SAINT (Bruker, 2009)'
_computing_data_reduction     'SAINT (Bruker, 2009)'
_computing_structure_solution     'SHELXS97 (Sheldrick, 2008)'
_computing_structure_refinement     'SHELXL97 (Sheldrick, 2008)'
_computing_molecular_graphics
                  'ORTEP-3 for Windows (Farrugia, 1997) and PLATON (Spek, 2009)'
_computing_publication_material
;
WinGX (Farrugia, 1999) and PLATON (Spek, 2009)
;
loop_
    _atom_site_type_symbol
    _atom_site_label
    _atom_site_fract_x
    _atom_site_fract_y
    _atom_site_fract_z
    _atom_site_U_iso_or_equiv
    _atom_site_thermal_displace_type
    _atom_site_calc_flag
    _atom_site_refinement_flags
    _atom_site_occupancy
    _atom_site_disorder_assembly
    _atom_site_disorder_group
    S S1 -0.07735(6) 0.14705(4) 0.26031(7) 0.0539(2) Uani . . 1.000 . -16
    O O1 0.22774(14) -0.08502(9) 0.4124(2) 0.0570(5) Uani . . 1.000 . -16
    O O2 -0.31724(17) 0.09817(13) 0.0095(2) 0.0848(8) Uani . . 1.000 . -16
    O O3 0.03140(16) -0.11247(10) 0.2017(2) 0.0646(6) Uani . . 1.000 . -16
    N N1 -0.15117(16) 0.00537(11) 0.0871(2) 0.0514(6) Uani . . 1.000 . -16
    C C1 0.1049(2) -0.06486(13) 0.3047(3) 0.0471(7) Uani . . 1.000 . -16
    C C2 0.06878(18) 0.01882(12) 0.3219(2) 0.0408(6) Uani . . 1.000 . -16
    C C3 0.14704(19) 0.07906(12) 0.4432(2) 0.0414(6) Uani . . 1.000 . -16
    C C4 0.2851(2) 0.06876(13) 0.5811(3) 0.0488(7) Uani . . 1.000 . -16
    C C5 0.3212(3) 0.13991(14) 0.7081(3) 0.0653(8) Uani . . 1.000 . -16
    C C6 0.2832(3) 0.21870(14) 0.6192(3) 0.0690(9) Uani . . 1.000 . -16
    C C7 0.1317(2) 0.22493(13) 0.5254(3) 0.0591(8) Uani . . 1.000 . -16
    C C8 0.0810(2) 0.14974(12) 0.4223(3) 0.0459(7) Uani . . 1.000 . -16
    C C9 -0.05484(19) 0.04848(13) 0.2159(3) 0.0444(7) Uani . . 1.000 . -16
    C C10 0.2653(3) -0.16924(14) 0.4095(4) 0.0742(10) Uani . . 1.000 . -16
    C C11 0.3917(3) -0.18249(18) 0.5583(4) 0.0926(13) Uani . . 1.000 . -16
    C C12 -0.2783(2) 0.03142(17) -0.0096(3) 0.0592(9) Uani . . 1.000 . -16
    C C13 -0.3644(2) -0.02882(17) -0.1363(3) 0.0729(9) Uani . . 1.000 . -16
    H H1 -0.12894 -0.04227 0.06581 0.0616 Uiso . . 1.000 . -16
    H H4A 0.35340 0.06365 0.52467 0.0585 Uiso . . 1.000 . -16
    H H4B 0.28594 0.01977 0.64624 0.0585 Uiso . . 1.000 . -16
    H H5A 0.27501 0.13359 0.79324 0.0783 Uiso . . 1.000 . -16
    H H5B 0.41841 0.13940 0.77120 0.0783 Uiso . . 1.000 . -16
    H H6A 0.33036 0.22575 0.53537 0.0828 Uiso . . 1.000 . -16
    H H6B 0.31193 0.26133 0.70545 0.0828 Uiso . . 1.000 . -16
    H H7A 0.08553 0.23261 0.61017 0.0709 Uiso . . 1.000 . -16
    H H7B 0.11222 0.27086 0.44724 0.0709 Uiso . . 1.000 . -16
    H H10A 0.27966 -0.18170 0.29995 0.0889 Uiso . . 1.000 . -16
    H H10B 0.19331 -0.20356 0.42015 0.0889 Uiso . . 1.000 . -16
    H H11A 0.37805 -0.16655 0.66514 0.1389 Uiso . . 1.000 . -16
    H H11B 0.46381 -0.15119 0.54198 0.1389 Uiso . . 1.000 . -16
    H H11C 0.41548 -0.23836 0.56466 0.1389 Uiso . . 1.000 . -16
    H H13A -0.41082 -0.00295 -0.24610 0.1095 Uiso . . 1.000 . -16
    H H13B -0.43007 -0.05116 -0.08977 0.1095 Uiso . . 1.000 . -16
    H H13C -0.30755 -0.07092 -0.15408 0.1095 Uiso . . 1.000 . -16
loop_
    _atom_site_aniso_label
    _atom_site_aniso_U_11
    _atom_site_aniso_U_22
    _atom_site_aniso_U_33
    _atom_site_aniso_U_12
    _atom_site_aniso_U_13
    _atom_site_aniso_U_23
    S1 0.0487(3) 0.0506(4) 0.0574(4) 0.0098(3) 0.0112(3) 0.0046(3)
    O1 0.0475(8) 0.0389(9) 0.0741(10) 0.0041(7) 0.0066(7) -0.0051(7)
    O2 0.0593(11) 0.0900(15) 0.0849(13) 0.0170(10) -0.0024(9) -0.0038(11)
    O3 0.0608(10) 0.0489(10) 0.0724(10) -0.0073(8) 0.0068(8) -0.0142(8)
    N1 0.0423(10) 0.0563(12) 0.0496(10) -0.0041(8) 0.0077(8) -0.0017(9)
    C1 0.0448(12) 0.0451(13) 0.0505(12) -0.0040(10) 0.0148(10) -0.0003(10)
    C2 0.0381(10) 0.0407(12) 0.0439(11) -0.0022(9) 0.0142(8) 0.0012(9)
    C3 0.0441(11) 0.0401(12) 0.0407(10) -0.0008(9) 0.0152(9) 0.0028(9)
    C4 0.0471(12) 0.0443(12) 0.0481(12) -0.0007(9) 0.0069(9) 0.0002(10)
    C5 0.0655(15) 0.0544(15) 0.0590(14) -0.0056(12) -0.0015(12) -0.0052(12)
    C6 0.0776(17) 0.0502(15) 0.0660(15) -0.0082(12) 0.0067(13) -0.0079(12)
    C7 0.0723(16) 0.0418(14) 0.0577(13) 0.0061(11) 0.0147(12) -0.0016(10)
    C8 0.0488(12) 0.0424(12) 0.0461(11) 0.0033(9) 0.0154(9) 0.0028(10)
    C9 0.0428(11) 0.0465(12) 0.0448(11) -0.0016(9) 0.0159(9) 0.0035(9)
    C10 0.0717(17) 0.0403(14) 0.103(2) 0.0095(12) 0.0192(15) -0.0085(13)
    C11 0.0626(17) 0.0620(18) 0.139(3) 0.0162(14) 0.0149(18) 0.0113(18)
    C12 0.0469(13) 0.0751(18) 0.0500(13) -0.0002(12) 0.0087(10) 0.0071(12)
    C13 0.0527(14) 0.096(2) 0.0562(14) -0.0106(14) 0.0001(11) 0.0007(14)
_geom_special_details
;
Bond distances, angles <i>etc</i>. have been calculated using the rounded
fractional coordinates. All su's are estimated from the variances of the
(full) variance-covariance matrix. The cell e.s.d.'s are taken into account in
the estimation of distances, angles and torsion angles
;
loop_
    _geom_bond_atom_site_label_1
    _geom_bond_atom_site_label_2
    _geom_bond_site_symmetry_1
    _geom_bond_site_symmetry_2
    _geom_bond_distance
    _geom_bond_publ_flag
    S1 C8 . . 1.731(2) no
    S1 C9 . . 1.714(2) no
    O1 C1 . . 1.328(3) no
    O1 C10 . . 1.459(3) no
    O2 C12 . . 1.211(3) no
    O3 C1 . . 1.218(3) no
    N1 C9 . . 1.382(3) no
    N1 C12 . . 1.364(3) no
    N1 H1 . . 0.8600 no
    C1 C2 . . 1.463(3) no
    C2 C9 . . 1.378(3) no
    C2 C3 . . 1.449(3) no
    C3 C4 . . 1.506(3) no
    C3 C8 . . 1.346(3) no
    C4 C5 . . 1.531(3) no
    C5 C6 . . 1.485(3) no
    C6 C7 . . 1.509(4) no
    C7 C8 . . 1.499(3) no
    C10 C11 . . 1.474(4) no
    C12 C13 . . 1.499(4) no
    C4 H4A . . 0.9700 no
    C4 H4B . . 0.9700 no
    C5 H5A . . 0.9700 no
    C5 H5B . . 0.9700 no
    C6 H6A . . 0.9700 no
    C6 H6B . . 0.9700 no
    C7 H7A . . 0.9700 no
    C7 H7B . . 0.9700 no
    C10 H10A . . 0.9700 no
    C10 H10B . . 0.9700 no
    C11 H11A . . 0.9600 no
    C11 H11B . . 0.9600 no
    C11 H11C . . 0.9600 no
    C13 H13A . . 0.9600 no
    C13 H13B . . 0.9600 no
    C13 H13C . . 0.9600 no
loop_
    _geom_angle_atom_site_label_1
    _geom_angle_atom_site_label_2
    _geom_angle_atom_site_label_3
    _geom_angle_site_symmetry_1
    _geom_angle_site_symmetry_2
    _geom_angle_site_symmetry_3
    _geom_angle
    _geom_angle_publ_flag
    C8 S1 C9 . . . 91.19(10) no
    C1 O1 C10 . . . 115.95(19) no
    C9 N1 C12 . . . 126.0(2) no
    C9 N1 H1 . . . 117.00 no
    C12 N1 H1 . . . 117.00 no
    O1 C1 O3 . . . 122.1(2) no
    O3 C1 C2 . . . 124.3(2) no
    O1 C1 C2 . . . 113.63(18) no
    C1 C2 C9 . . . 119.95(18) no
    C1 C2 C3 . . . 128.32(17) no
    C3 C2 C9 . . . 111.72(18) no
    C2 C3 C8 . . . 111.88(17) no
    C2 C3 C4 . . . 127.17(18) no
    C4 C3 C8 . . . 120.95(18) no
    C3 C4 C5 . . . 111.59(19) no
    C4 C5 C6 . . . 113.14(19) no
    C5 C6 C7 . . . 111.6(2) no
    C6 C7 C8 . . . 109.67(18) no
    C3 C8 C7 . . . 126.2(2) no
    S1 C8 C3 . . . 112.99(16) no
    S1 C8 C7 . . . 120.80(16) no
    N1 C9 C2 . . . 125.09(19) no
    S1 C9 N1 . . . 122.70(16) no
    S1 C9 C2 . . . 112.22(16) no
    O1 C10 C11 . . . 107.6(2) no
    N1 C12 C13 . . . 115.0(2) no
    O2 C12 N1 . . . 121.4(2) no
    O2 C12 C13 . . . 123.5(2) no
    C3 C4 H4A . . . 109.00 no
    C3 C4 H4B . . . 109.00 no
    C5 C4 H4A . . . 109.00 no
    C5 C4 H4B . . . 109.00 no
    H4A C4 H4B . . . 108.00 no
    C4 C5 H5A . . . 109.00 no
    C4 C5 H5B . . . 109.00 no
    C6 C5 H5A . . . 109.00 no
    C6 C5 H5B . . . 109.00 no
    H5A C5 H5B . . . 108.00 no
    C5 C6 H6A . . . 109.00 no
    C5 C6 H6B . . . 109.00 no
    C7 C6 H6A . . . 109.00 no
    C7 C6 H6B . . . 109.00 no
    H6A C6 H6B . . . 108.00 no
    C6 C7 H7A . . . 110.00 no
    C6 C7 H7B . . . 110.00 no
    C8 C7 H7A . . . 110.00 no
    C8 C7 H7B . . . 110.00 no
    H7A C7 H7B . . . 108.00 no
    O1 C10 H10A . . . 110.00 no
    O1 C10 H10B . . . 110.00 no
    C11 C10 H10A . . . 110.00 no
    C11 C10 H10B . . . 110.00 no
    H10A C10 H10B . . . 108.00 no
    C10 C11 H11A . . . 109.00 no
    C10 C11 H11B . . . 109.00 no
    C10 C11 H11C . . . 109.00 no
    H11A C11 H11B . . . 109.00 no
    H11A C11 H11C . . . 109.00 no
    H11B C11 H11C . . . 109.00 no
    C12 C13 H13A . . . 109.00 no
    C12 C13 H13B . . . 109.00 no
    C12 C13 H13C . . . 109.00 no
    H13A C13 H13B . . . 109.00 no
    H13A C13 H13C . . . 110.00 no
    H13B C13 H13C . . . 109.00 no
loop_
    _geom_torsion_atom_site_label_1
    _geom_torsion_atom_site_label_2
    _geom_torsion_atom_site_label_3
    _geom_torsion_atom_site_label_4
    _geom_torsion_site_symmetry_1
    _geom_torsion_site_symmetry_2
    _geom_torsion_site_symmetry_3
    _geom_torsion_site_symmetry_4
    _geom_torsion
    _geom_torsion_publ_flag
    C9 S1 C8 C3 . . . . -0.74(18) no
    C9 S1 C8 C7 . . . . -179.82(19) no
    C8 S1 C9 N1 . . . . -179.31(19) no
    C8 S1 C9 C2 . . . . 0.37(17) no
    C10 O1 C1 O3 . . . . -4.5(3) no
    C10 O1 C1 C2 . . . . 175.9(2) no
    C1 O1 C10 C11 . . . . -169.7(2) no
    C12 N1 C9 S1 . . . . -5.9(3) no
    C12 N1 C9 C2 . . . . 174.4(2) no
    C9 N1 C12 O2 . . . . 1.2(4) no
    C9 N1 C12 C13 . . . . -177.8(2) no
    O1 C1 C2 C3 . . . . -2.4(3) no
    O1 C1 C2 C9 . . . . 178.80(19) no
    O3 C1 C2 C3 . . . . 178.0(2) no
    O3 C1 C2 C9 . . . . -0.8(3) no
    C1 C2 C3 C4 . . . . -0.2(3) no
    C1 C2 C3 C8 . . . . -179.5(2) no
    C9 C2 C3 C4 . . . . 178.71(19) no
    C9 C2 C3 C8 . . . . -0.6(2) no
    C1 C2 C9 S1 . . . . 179.01(15) no
    C1 C2 C9 N1 . . . . -1.3(3) no
    C3 C2 C9 S1 . . . . 0.0(2) no
    C3 C2 C9 N1 . . . . 179.72(19) no
    C2 C3 C4 C5 . . . . -167.96(19) no
    C8 C3 C4 C5 . . . . 11.3(3) no
    C2 C3 C8 S1 . . . . 0.9(2) no
    C2 C3 C8 C7 . . . . 179.9(2) no
    C4 C3 C8 S1 . . . . -178.48(15) no
    C4 C3 C8 C7 . . . . 0.6(3) no
    C3 C4 C5 C6 . . . . -41.8(3) no
    C4 C5 C6 C7 . . . . 61.4(3) no
    C5 C6 C7 C8 . . . . -46.2(3) no
    C6 C7 C8 S1 . . . . -164.26(17) no
    C6 C7 C8 C3 . . . . 16.8(3) no
loop_
    _geom_hbond_atom_site_label_D
    _geom_hbond_atom_site_label_H
    _geom_hbond_atom_site_label_A
    _geom_hbond_site_symmetry_A
    _geom_hbond_distance_DH
    _geom_hbond_distance_HA
    _geom_hbond_distance_DA
    _geom_hbond_angle_DHA
    _geom_hbond_publ_flag
    N1 H1 O3 . 0.86 2.03 2.674(2) 131 yes
    C7 H7B O3 2_555 0.97 2.50 3.392(3) 153 yes
_iucr_refine_instructions_details
;
TITL MA2 in P2(1)/c
CELL 0.71073 10.4267 16.6554 8.0961 90.000 109.610 90.000
ZERR 4.00 0.0004 0.0007 0.0003 0.000 0.001 0.000
LATT 1
SYMM -x, y+1/2, -z+1/2
SFAC C  H  N  O  S
UNIT 52  68 4  12 4
omit -3 50.5
L.S. 20
ACTA
BOND $H
htab
conf
list 4
FMAP 2
PLAN 8
TEMP 23.000
WGHT    0.040300    0.475700
FVAR       0.31345
S1    5   -0.077347    0.147046    0.260315    11.00000    0.04869    0.05060 =
         0.05739    0.00460    0.01116    0.00982
O1    4    0.227743   -0.085019    0.412417    11.00000    0.04751    0.03891 =
         0.07409   -0.00505    0.00656    0.00409
O2    4   -0.317240    0.098169    0.009479    11.00000    0.05928    0.09002 =
         0.08485   -0.00384   -0.00242    0.01702
O3    4    0.031397   -0.112467    0.201709    11.00000    0.06076    0.04892 =
         0.07240   -0.01416    0.00683   -0.00730
N1    3   -0.151166    0.005371    0.087045    11.00000    0.04231    0.05634 =
         0.04962   -0.00166    0.00772   -0.00406
AFIX  43
H1    2   -0.128939   -0.042269    0.065806    11.00000   -1.20000
AFIX   0
C1    1    0.104899   -0.064863    0.304700    11.00000    0.04475    0.04511 =
         0.05045   -0.00034    0.01477   -0.00397
C2    1    0.068779    0.018823    0.321911    11.00000    0.03807    0.04065 =
         0.04390    0.00122    0.01418   -0.00215
C3    1    0.147044    0.079061    0.443151    11.00000    0.04406    0.04012 =
         0.04074    0.00276    0.01523   -0.00076
C4    1    0.285129    0.068760    0.581099    11.00000    0.04705    0.04429 =
         0.04807    0.00024    0.00694   -0.00072
AFIX  23
H4A   2    0.353398    0.063649    0.524674    11.00000   -1.20000
H4B   2    0.285942    0.019773    0.646240    11.00000   -1.20000
AFIX   0
C5    1    0.321195    0.139909    0.708098    11.00000    0.06545    0.05437 =
         0.05898   -0.00523   -0.00146   -0.00557
AFIX  23
H5A   2    0.275013    0.133591    0.793241    11.00000   -1.20000
H5B   2    0.418408    0.139400    0.771201    11.00000   -1.20000
AFIX   0
C6    1    0.283176    0.218701    0.619225    11.00000    0.07762    0.05021 =
         0.06596   -0.00788    0.00669   -0.00824
AFIX  23
H6A   2    0.330356    0.225748    0.535365    11.00000   -1.20000
H6B   2    0.311935    0.261335    0.705445    11.00000   -1.20000
AFIX   0
C7    1    0.131738    0.224929    0.525439    11.00000    0.07234    0.04178 =
         0.05767   -0.00157    0.01469    0.00607
AFIX  23
H7A   2    0.085527    0.232609    0.610165    11.00000   -1.20000
H7B   2    0.112225    0.270855    0.447237    11.00000   -1.20000
AFIX   0
C8    1    0.080966    0.149737    0.422301    11.00000    0.04882    0.04237 =
         0.04606    0.00279    0.01544    0.00329
C9    1   -0.054837    0.048477    0.215873    11.00000    0.04277    0.04649 =
         0.04484    0.00347    0.01586   -0.00156
C10   1    0.265287   -0.169245    0.409468    11.00000    0.07172    0.04027 =
         0.10262   -0.00846    0.01917    0.00954
AFIX  23
H10A  2    0.279664   -0.181698    0.299950    11.00000   -1.20000
H10B  2    0.193311   -0.203559    0.420154    11.00000   -1.20000
AFIX   0
C11   1    0.391664   -0.182491    0.558273    11.00000    0.06262    0.06201 =
         0.13885    0.01127    0.01487    0.01615
AFIX 137
H11A  2    0.378050   -0.166551    0.665137    11.00000   -1.50000
H11B  2    0.463808   -0.151191    0.541981    11.00000   -1.50000
H11C  2    0.415476   -0.238361    0.564656    11.00000   -1.50000
AFIX   0
C12   1   -0.278301    0.031422   -0.009576    11.00000    0.04686    0.07512 =
         0.04995    0.00708    0.00872   -0.00015
C13   1   -0.364426   -0.028820   -0.136269    11.00000    0.05268    0.09635 =
         0.05624    0.00072    0.00009   -0.01063
AFIX 137
H13A  2   -0.410817   -0.002952   -0.246103    11.00000   -1.50000
H13B  2   -0.430066   -0.051163   -0.089767    11.00000   -1.50000
H13C  2   -0.307553   -0.070925   -0.154076    11.00000   -1.50000
HKLF 4
REM  MA2 in P2(1)/c
REM R1 =  0.0396 for   1831 Fo > 4sig(Fo)  and  0.0580 for all   2389 data
REM    165 parameters refined using      0 restraints
END
WGHT      0.0403      0.4757
REM Highest difference peak  0.271,  deepest hole -0.157,  1-sigma level  0.035
Q1    1   0.3641  0.1541  0.6169  11.00000  0.05    0.27
Q2    1   0.2421  0.1879  0.7025  11.00000  0.05    0.25
Q3    1   0.3408 -0.1551  0.3784  11.00000  0.05    0.21
Q4    1   0.0969  0.1806  0.4700  11.00000  0.05    0.17
Q5    1   0.1168  0.0446  0.3925  11.00000  0.05    0.16
Q6    1   0.1361  0.1256  0.4003  11.00000  0.05    0.16
Q7    1   0.0922 -0.0093  0.2881  11.00000  0.05    0.16
Q8    1   0.0007  0.0249  0.2711  11.00000  0.05    0.15
;
