# Supplementary material for: Ethyl 2-acet­amido-4,5,6,7-tetra­hydro-1-benzothio­phene-3-carboxyl­ate
Source: Acta Crystallogr Sect E Struct Rep Online. 2012 Jun 13;68(Pt 7):o2042. doi: 10.1107/S160053681202524X (PMC3393310; doi:10.1107/S160053681202524X)
Supplement: Supplementary file 2 [file e-68-o2042-Isup2.hkl]

#
# h,k,l, Fc-squared, Fo-squared, sigma(Fo-squared) and status flag
#
data_I
_shelx_title ' MA2 in P2(1)/c'
_shelx_refln_list_code          4
_shelx_F_calc_maximum      100.96
_exptl_crystal_F_000       568.00
_reflns_d_resolution_high  0.8333
 
loop_
 _symmetry_equiv_pos_as_xyz
 'x, y, z'
 '-x, y+1/2, -z+1/2'
 '-x, -y, -z'
 'x, -y-1/2, z-1/2'
 
_cell_length_a    10.4267
_cell_length_b    16.6554
_cell_length_c     8.0961
_cell_angle_alpha  90.000
_cell_angle_beta  109.610
_cell_angle_gamma  90.000
 
_shelx_F_squared_multiplier     1.000
 
loop_
 _refln_index_h
 _refln_index_k
 _refln_index_l
 _refln_F_squared_calc
 _refln_F_squared_meas
 _refln_F_squared_sigma
 _refln_observed_status
   2   0   0     2549.31     2348.13     23.44 o
   3   0   0     4934.42     5067.13     49.84 o
   4   0   0     1031.01     1107.88     12.76 o
   5   0   0     4948.41     5079.66     62.68 o
   6   0   0     1279.60     1282.47     19.08 o
   7   0   0      101.61      110.96      5.05 o
   8   0   0      183.18      173.39      6.11 o
   9   0   0      257.09      235.95      8.85 o
  10   0   0        9.01        3.65      3.63 o
  11   0   0        1.37        2.65      3.74 o
   1   1   0      128.58      142.77      1.70 o
   2   1   0       50.03       36.30      0.99 o
   3   1   0      667.00      624.40      5.61 o
   4   1   0      200.65      188.34      2.70 o
   5   1   0     1591.99     1672.97     20.61 o
   6   1   0      894.48      885.61     11.74 o
   7   1   0       24.98       20.64      1.89 o
   8   1   0       54.57       48.85      2.96 o
   9   1   0       45.00       47.05      3.63 o
  10   1   0       21.51       25.88      4.31 o
  11   1   0        5.89        9.28      3.04 o
   0   2   0     5420.79     5302.51    124.28 o
   1   2   0      991.98      973.42     12.56 o
   2   2   0      105.64      104.57      1.85 o
   3   2   0        6.30        9.82      0.77 o
   4   2   0        6.19        7.03      0.94 o
   5   2   0        0.26        7.37      1.31 o
   6   2   0       84.39       86.98      4.09 o
   7   2   0        0.76        0.12      1.21 o
   8   2   0        0.18        0.81      1.53 o
   9   2   0       19.91       20.17      2.41 o
  10   2   0       50.99       58.29      6.82 o
  11   2   0        2.70        3.00      2.71 o
   1   3   0     3075.24     3146.67     31.42 o
   2   3   0     2860.06     2800.06     24.54 o
   3   3   0       30.61       18.58      0.87 o
   4   3   0     1461.18     1516.47     13.82 o
   5   3   0      949.34     1072.42     12.16 o
   6   3   0       23.06       23.75      1.84 o
   7   3   0        0.04       -0.08      1.22 o
   8   3   0       77.25       75.62      3.53 o
   9   3   0       12.88       13.07      2.22 o
  10   3   0       41.49       33.24      4.00 o
  11   3   0        3.76        2.24      2.67 o
   0   4   0     2235.04     2425.62     34.49 o
   1   4   0      919.23      906.16     10.10 o
   2   4   0      503.69      524.54      6.17 o
   3   4   0     1382.82     1455.03     14.86 o
   4   4   0      393.02      392.35      5.62 o
   5   4   0      190.84      169.83      3.02 o
   6   4   0      250.10      250.71      5.03 o
   7   4   0      436.21      455.92      7.47 o
   8   4   0      235.07      234.07      5.52 o
   9   4   0       66.64       66.83      3.92 o
  10   4   0       51.61       43.01      4.48 o
  11   4   0        0.00        1.41      2.65 o
   1   5   0     1616.46     1595.71     15.75 o
   2   5   0      113.84      116.10      2.46 o
   3   5   0      975.61      933.43     10.39 o
   4   5   0      418.98      423.74      7.21 o
   5   5   0       39.19       30.95      2.07 o
   6   5   0        0.02        0.10      1.14 o
   7   5   0       36.51       29.68      1.84 o
   8   5   0       15.79       14.72      1.68 o
   9   5   0       10.41        6.30      2.64 o
  10   5   0      147.58      133.84      7.07 o
  11   5   0       18.49       21.98      3.79 o
   0   6   0       94.60      107.42      5.55 o
   1   6   0       59.86       52.09      1.87 o
   2   6   0     1403.02     1465.53     16.34 o
   3   6   0       34.15       38.64      1.66 o
   4   6   0      442.67      466.54      7.84 o
   5   6   0       71.96       65.55      3.22 o
   6   6   0      551.48      541.57      8.72 o
   7   6   0      279.97      291.96      7.12 o
   8   6   0      119.07       95.74      5.49 o
   9   6   0      228.18      228.30      7.88 o
  10   6   0        1.88        0.64      2.39 o
  11   6   0       56.99       74.34      5.99 o
   1   7   0      104.66       99.17      4.39 o
   2   7   0       75.78       78.55      7.95 o
   3   7   0        0.12       -0.96      1.00 o
   4   7   0       48.19       51.11      2.53 o
   5   7   0        1.62       -1.21      1.27 o
   6   7   0      154.71      154.73      5.02 o
   7   7   0      112.11      109.51      4.55 o
   8   7   0      105.97      105.98      5.45 o
   9   7   0        0.14       -3.20      2.13 o
  10   7   0       45.24       41.03      4.43 o
  11   7   0        4.05        7.59      3.15 o
   0   8   0       59.86       69.01      6.62 o
   1   8   0      680.99      615.03     10.34 o
   2   8   0      667.54      756.92     14.10 o
   3   8   0       18.89       23.59      2.81 o
   4   8   0       63.57       59.91      2.82 o
   5   8   0       54.12       48.29      6.70 o
   6   8   0       36.29       35.92      3.02 o
   7   8   0       28.76       32.49      3.16 o
   8   8   0       96.12       89.66      4.45 o
   9   8   0        0.06        0.70      2.56 o
  10   8   0        1.36        5.06      2.77 o
   1   9   0      222.35      226.31     10.88 o
   2   9   0      851.48      843.48     15.69 o
   3   9   0      131.69      130.13      5.09 o
   4   9   0       66.62       63.08      2.46 o
   5   9   0       66.25       76.06      4.34 o
   6   9   0      158.70      169.05      6.46 o
   7   9   0        2.89        4.54      2.12 o
   8   9   0      101.83       84.89      5.43 o
   9   9   0       15.25       16.89      3.29 o
  10   9   0       86.49      100.38      6.69 o
   0  10   0      369.97      349.72     14.96 o
   1  10   0      453.80      426.22      9.95 o
   2  10   0      467.89      511.72      9.83 o
   3  10   0       69.43       84.34      4.84 o
   4  10   0       92.80      104.21      5.48 o
   5  10   0      736.88      720.35     11.97 o
   6  10   0      660.24      665.41     20.23 o
   7  10   0      294.54      321.06      8.28 o
   8  10   0      143.19      139.84      6.99 o
   9  10   0       21.96       24.57      3.72 o
  10  10   0        5.90       -0.32      2.79 o
   1  11   0       11.26       16.69      2.53 o
   2  11   0      119.06      102.35      5.48 o
   3  11   0      245.51      236.65      7.47 o
   4  11   0       62.28       63.03      4.38 o
   5  11   0      131.35      128.25      6.72 o
   6  11   0       62.97       56.00      4.31 o
   7  11   0      112.02      122.77      7.58 o
   8  11   0      178.31      178.15      7.80 o
   9  11   0       30.97       32.53      4.07 o
   0  12   0      239.59      237.15     12.93 o
   1  12   0        1.39       -0.48      2.10 o
   2  12   0      241.66      242.38      7.80 o
   3  12   0      232.73      221.14     10.32 o
   4  12   0        2.46       -1.61      1.88 o
   5  12   0        7.83        5.41      2.32 o
   6  12   0        7.16        4.42      2.36 o
   7  12   0        3.51        0.85      2.70 o
   8  12   0        9.41        6.70      3.36 o
   9  12   0        0.03       -1.06      2.61 o
   1  13   0      338.24      351.10      9.81 o
   2  13   0      479.35      426.86     11.14 o
   3  13   0      769.73      742.52     16.13 o
   4  13   0       32.01       30.59      3.33 o
   5  13   0       11.14        9.22      2.24 o
   6  13   0       53.54       49.27      5.10 o
   7  13   0       11.10       12.40      3.44 o
   8  13   0       79.79       76.50      6.82 o
   0  14   0      625.25      643.97     25.45 o
   1  14   0      340.49      315.65      9.64 o
   2  14   0        6.26        8.18      3.35 o
   3  14   0      131.20      150.28      8.65 o
   4  14   0      193.41      190.95      6.71 o
   5  14   0      394.16      412.36     10.33 o
   6  14   0       64.53       51.44      6.70 o
   7  14   0       11.30       12.58      3.73 o
   8  14   0       16.54       21.66      4.37 o
   1  15   0       28.84       24.65      3.64 o
   2  15   0        7.55        1.56      2.91 o
   3  15   0       29.21       22.94      4.46 o
   4  15   0       25.61       23.94      3.95 o
   5  15   0        5.55        6.97      2.58 o
   6  15   0        6.51        5.45      3.17 o
   7  15   0        6.83        5.58      3.40 o
   0  16   0      167.38      181.26      9.46 o
   1  16   0       39.94       50.39      6.00 o
   2  16   0        3.47       -0.87      3.01 o
   3  16   0       11.03       14.77      4.10 o
   4  16   0        9.70       11.46      3.88 o
   5  16   0       34.46       33.52      3.90 o
   6  16   0       34.54       31.27      5.76 o
   7  16   0       33.37       36.93      5.17 o
   1  17   0        4.58        1.71      4.06 o
   2  17   0        5.39        3.81      3.42 o
   3  17   0        0.17        1.72      3.24 o
   4  17   0       62.86       75.03     13.79 o
   5  17   0       33.94       26.12      4.85 o
   6  17   0        8.32        7.89      3.12 o
   0  18   0        8.24        6.02      6.16 o
   1  18   0        0.20        1.63      2.40 o
   2  18   0        2.13        0.37      3.13 o
   3  18   0        1.12       -0.62      3.27 o
   4  18   0       13.08       12.58      4.37 o
   5  18   0        1.46       -2.18      2.86 o
   1  19   0       28.81       36.84      4.34 o
   2  19   0       22.69       28.51      5.42 o
   3  19   0        6.53        5.17      3.92 o
 -12   1   1        9.84       10.59      3.61 o
 -11   1   1       30.88       37.84      4.35 o
 -10   1   1       16.38       19.55      3.33 o
  -9   1   1       64.09       56.14      3.97 o
  -8   1   1       31.65       34.50      2.28 o
  -7   1   1        9.11        9.59      1.43 o
  -6   1   1     1384.85     1363.81     14.04 o
  -5   1   1        1.17        0.43      0.82 o
  -4   1   1      614.26      546.78      5.55 o
  -3   1   1      553.78      601.94      5.10 o
  -2   1   1       29.87       27.43      0.80 o
  -1   1   1      558.55      496.73      7.84 o
   0   1   1      490.48      496.18      4.32 o
   1   1   1      466.06      490.33      4.08 o
   2   1   1       21.85       29.12      1.07 o
   3   1   1      585.68      567.20      5.55 o
   4   1   1       23.80       16.76      1.22 o
   5   1   1        5.46        5.29      1.08 o
   6   1   1      150.87      156.65      3.80 o
   7   1   1      189.91      176.01      4.91 o
   8   1   1        0.01       -2.35      1.57 o
   9   1   1      126.56      128.31      8.82 o
  10   1   1       63.25       61.92      6.83 o
  11   1   1       15.73       19.07      3.81 o
 -12   2   1       33.49       45.97      5.07 o
 -11   2   1       18.00       20.91      3.57 o
 -10   2   1       11.00       10.73      2.81 o
  -9   2   1      234.03      240.89      6.97 o
  -8   2   1       46.32       46.67      2.76 o
  -7   2   1       74.08       69.40      2.79 o
  -6   2   1     2317.81     2261.22     21.52 o
  -5   2   1     1051.16     1146.24     11.76 o
  -4   2   1        5.03        6.64      0.83 o
  -3   2   1       46.80       38.02      1.28 o
  -2   2   1     5497.06     5311.35     47.78 o
  -1   2   1     4096.28     4203.00     57.41 o
   0   2   1       14.49       22.58      0.69 o
   1   2   1       68.53       53.37      0.97 o
   2   2   1     1681.60     1593.10     12.91 o
   3   2   1      566.11      614.00      6.32 o
   4   2   1     5942.03     6112.65     56.11 o
   5   2   1        8.79        9.04      1.24 o
   6   2   1       12.56        8.19      1.41 o
   7   2   1     1678.28     1604.24     18.09 o
   8   2   1      441.79      421.82      7.56 o
   9   2   1       32.04       35.26      4.95 o
  10   2   1        0.46       -1.82      2.11 o
  11   2   1       33.58       26.17      4.12 o
 -12   3   1        5.40        8.80      3.24 o
 -11   3   1        8.46        8.91      3.09 o
 -10   3   1      169.92      172.57      7.54 o
  -9   3   1      636.78      648.72     12.04 o
  -8   3   1      140.16      135.02      4.99 o
  -7   3   1       17.48       19.22      2.49 o
  -6   3   1       11.13        6.68      1.39 o
  -5   3   1        1.32        0.30      0.91 o
  -4   3   1      316.00      285.51      4.75 o
  -3   3   1     2333.18     2207.44     17.63 o
  -2   3   1     1069.46      942.53      9.45 o
  -1   3   1     1211.09     1159.82     13.25 o
   0   3   1    10192.82     9694.17    168.19 o
   1   3   1     1494.69     1499.30     11.05 o
   2   3   1      309.46      301.45      3.25 o
   3   3   1     2335.40     2418.02     19.51 o
   4   3   1     2231.16     2261.68     24.06 o
   5   3   1       78.40       80.95      2.84 o
   6   3   1      103.55       95.42      3.39 o
   7   3   1      173.96      173.19      6.09 o
   8   3   1      524.02      528.39      8.73 o
   9   3   1       58.25       67.34      8.42 o
  10   3   1       58.37       64.33      5.05 o
  11   3   1       49.04       43.01      4.85 o
 -11   4   1       19.78       30.31      4.11 o
 -10   4   1      196.63      202.62      7.84 o
  -9   4   1       30.39       29.18      3.23 o
  -8   4   1      329.65      360.30      6.86 o
  -7   4   1      273.90      263.15      5.32 o
  -6   4   1       67.59       55.88      2.53 o
  -5   4   1       10.78       16.04      1.38 o
  -4   4   1      408.48      370.08      4.91 o
  -3   4   1       15.54       16.51      1.32 o
  -2   4   1     2261.02     2238.09     25.13 o
  -1   4   1       51.96       63.04      1.87 o
   0   4   1      149.77      114.93      2.11 o
   1   4   1     3098.14     3128.71     25.75 o
   2   4   1      122.16      118.56      2.00 o
   3   4   1      227.04      233.37      3.36 o
   4   4   1       79.80       76.29      2.60 o
   5   4   1       55.78       59.21      2.38 o
   6   4   1      647.84      670.37      8.43 o
   7   4   1        4.33       -0.20      1.27 o
   8   4   1      245.28      249.84      8.51 o
   9   4   1       14.69       14.20      2.47 o
  10   4   1        4.13        3.94      3.78 o
  11   4   1        8.11        8.46      3.26 o
 -11   5   1        9.10       11.80      3.22 o
 -10   5   1      151.68      148.65      7.38 o
  -9   5   1       71.64       68.00      5.35 o
  -8   5   1        1.17        2.46      1.77 o
  -7   5   1        2.01        0.60      1.40 o
  -6   5   1        2.70        0.91      1.08 o
  -5   5   1       96.37      102.58      5.62 o
  -4   5   1      105.87      137.04      3.28 o
  -3   5   1     1749.65     1800.58     19.13 o
  -2   5   1     1658.74     1693.82     18.03 o
  -1   5   1        4.52        6.34      1.07 o
   0   5   1       56.34       65.69      2.39 o
   1   5   1      803.54      863.21      8.77 o
   2   5   1       52.94       49.80      1.52 o
   3   5   1     1337.33     1545.96     17.45 o
   4   5   1       68.37       64.45      3.20 o
   5   5   1      116.43      102.03      2.99 o
   6   5   1        8.13        9.72      1.45 o
   7   5   1       23.35       23.76      1.96 o
   8   5   1      192.04      200.48      4.70 o
   9   5   1       38.60       32.04      3.69 o
  10   5   1        2.50       -0.16      2.47 o
 -11   6   1       73.76       74.49      7.23 o
 -10   6   1      138.82      129.55      8.37 o
  -9   6   1        4.20       -0.52      1.90 o
  -8   6   1       69.51       58.93      3.91 o
  -7   6   1        0.44       -1.40      1.30 o
  -6   6   1       51.96       54.10      2.61 o
  -5   6   1     1145.96     1150.44     14.14 o
  -4   6   1      123.22       93.71      3.25 o
  -3   6   1       61.07       85.99      4.70 o
  -2   6   1      921.23     1014.35     12.89 o
  -1   6   1        4.90        3.55      0.84 o
   0   6   1       56.82       77.27      2.30 o
   1   6   1      436.67      439.48      5.81 o
   2   6   1        3.78        1.08      0.75 o
   3   6   1     1617.70     1744.11     19.46 o
   4   6   1       76.62       69.36      3.46 o
   5   6   1      299.13      280.57      8.11 o
   6   6   1      987.56     1005.56     13.58 o
   7   6   1       10.25        9.53      1.93 o
   8   6   1       53.56       52.19      4.11 o
   9   6   1        9.80       10.09      2.87 o
  10   6   1       24.17       18.31      3.51 o
 -11   7   1        2.10        0.64      2.79 o
 -10   7   1        6.51        3.75      2.63 o
  -9   7   1       29.45       30.09      3.36 o
  -8   7   1      735.26      737.44     12.96 o
  -7   7   1      539.15      552.87      9.40 o
  -6   7   1      109.03       96.20      4.79 o
  -5   7   1       69.12       90.15      3.39 o
  -4   7   1       99.39       74.72      3.46 o
  -3   7   1     2115.72     2253.06     34.22 o
  -2   7   1     4280.35     4481.32     55.70 o
  -1   7   1      284.31      288.43      7.35 o
   0   7   1     1883.54     1983.68     21.38 o
   1   7   1     1018.23      987.17     13.07 o
   2   7   1       16.52       34.89      2.44 o
   3   7   1        2.21       17.85      3.18 o
   4   7   1        7.77        3.68      1.23 o
   5   7   1        0.13       -1.02      1.42 o
   6   7   1        7.82        6.87      1.98 o
   7   7   1       86.33       84.95      4.08 o
   8   7   1        6.10        3.65      3.23 o
   9   7   1       92.12       90.32      5.83 o
  10   7   1        8.89        5.54      2.97 o
 -11   8   1        2.10        3.69      3.36 o
 -10   8   1       16.26       12.76      3.86 o
  -9   8   1      134.89      144.29      7.10 o
  -8   8   1      351.41      370.96      8.75 o
  -7   8   1      768.80      757.87     12.87 o
  -6   8   1      156.94      139.08      7.82 o
  -5   8   1       62.86       68.43      3.49 o
  -4   8   1      120.49       98.66      3.83 o
  -3   8   1       21.52       23.77      2.40 o
  -2   8   1     2059.60     2225.51     41.70 o
  -1   8   1     1178.78     1353.64     26.95 o
   0   8   1     4168.90     4163.95     60.39 o
   1   8   1     3774.95     3916.13     49.52 o
   2   8   1      191.92      212.81      6.15 o
   3   8   1      221.73      198.21      4.54 o
   4   8   1        4.36        3.25      1.36 o
   5   8   1      656.82      635.82     13.86 o
   6   8   1     1065.66     1059.53     17.71 o
   7   8   1      272.62      264.77      6.40 o
   8   8   1        6.18        7.42      2.51 o
   9   8   1        8.42       11.45      2.92 o
  10   8   1        0.53       -1.17      2.63 o
 -10   9   1        4.73        6.75      3.11 o
  -9   9   1       42.29       38.82      4.20 o
  -8   9   1        1.18       -1.06      1.93 o
  -7   9   1      215.47      203.82      8.83 o
  -6   9   1      464.33      500.92      9.60 o
  -5   9   1      300.73      295.61      6.56 o
  -4   9   1      296.94      280.43      7.63 o
  -3   9   1      869.96      896.53     19.84 o
  -2   9   1        1.44        0.20      2.49 o
  -1   9   1       17.76       18.84      2.95 o
   0   9   1      597.21      652.17     12.90 o
   1   9   1       24.08       17.19      2.00 o
   2   9   1      118.61      117.97      4.24 o
   3   9   1      191.96      186.54      5.18 o
   4   9   1      330.42      353.02      6.76 o
   5   9   1      469.75      461.30     13.92 o
   6   9   1      318.03      325.07      8.55 o
   7   9   1       24.23       28.78      4.35 o
   8   9   1        6.86        2.48      2.33 o
   9   9   1        0.03       -0.35      2.44 o
  10   9   1       12.61       15.11      3.60 o
 -10  10   1        3.93        1.86      2.72 o
  -9  10   1        1.62        1.67      2.56 o
  -8  10   1        4.98        4.98      2.33 o
  -7  10   1      266.67      251.33      9.17 o
  -6  10   1      169.28      167.49      6.20 o
  -5  10   1       34.39       24.04      2.78 o
  -4  10   1        0.50       -1.52      1.57 o
  -3  10   1      180.60      186.88      6.14 o
  -2  10   1        1.12       -0.29      1.83 o
  -1  10   1      901.62      961.58     21.56 o
   0  10   1       92.02      122.49      5.06 o
   1  10   1      254.19      251.96      6.37 o
   2  10   1       81.40       76.89      4.01 o
   3  10   1        2.29       -0.33      1.88 o
   4  10   1       50.63       48.23      3.14 o
   5  10   1      365.02      344.44      8.72 o
   6  10   1      136.38      141.31      7.63 o
   7  10   1        3.28        1.51      2.56 o
   8  10   1        0.05       -1.64      2.73 o
   9  10   1        2.63        2.62      2.60 o
 -10  11   1        6.23        9.80      3.11 o
  -9  11   1       17.81       20.73      3.54 o
  -8  11   1      103.47       94.17      5.81 o
  -7  11   1        9.32        8.51      2.68 o
  -6  11   1      131.92      132.54      6.23 o
  -5  11   1        9.61        8.69      2.17 o
  -4  11   1       85.21       83.20      4.88 o
  -3  11   1       87.83       84.18      4.86 o
  -2  11   1      375.48      372.97     11.34 o
  -1  11   1      802.74      798.97     19.80 o
   0  11   1        0.68        0.18      4.42 o
   1  11   1      193.09      195.69      5.86 o
   2  11   1       60.22       51.63      3.50 o
   3  11   1       39.64       49.10      4.20 o
   4  11   1      792.96      770.31     12.13 o
   5  11   1      656.00      679.52     18.14 o
   6  11   1       36.56       36.20      4.79 o
   7  11   1       19.54       16.55      4.60 o
   8  11   1        1.60        1.41      2.37 o
   9  11   1       47.72       58.58      6.88 o
  -9  12   1        0.73       -0.05      2.36 o
  -8  12   1       30.59       28.73      3.77 o
  -7  12   1      263.54      259.88      8.42 o
  -6  12   1      104.38      106.84      6.16 o
  -5  12   1       19.43       20.12      2.77 o
  -4  12   1        0.93       -1.51      1.87 o
  -3  12   1       12.16       11.12      2.76 o
  -2  12   1      348.22      335.90     11.09 o
  -1  12   1     1023.07      993.17     23.25 o
   0  12   1       71.80       63.46      4.51 o
   1  12   1      195.31      187.35      6.87 o
   2  12   1      384.43      372.31      8.78 o
   3  12   1        0.82       -2.46      1.64 o
   4  12   1       30.96       40.76      2.93 o
   5  12   1        0.59       -1.49      1.58 o
   6  12   1       85.23       89.17      6.37 o
   7  12   1       19.60       19.74      3.83 o
   8  12   1       44.86       62.39      7.20 o
  -9  13   1       14.98       14.11      3.47 o
  -8  13   1        1.06        2.40      2.66 o
  -7  13   1       43.04       50.20      5.28 o
  -6  13   1       10.33        7.24      2.69 o
  -5  13   1       16.40       14.11      2.94 o
  -4  13   1      339.09      343.41      9.85 o
  -3  13   1      146.24      155.35     16.95 o
  -2  13   1        9.91        5.80      3.56 o
  -1  13   1      274.43      261.48     22.39 o
   0  13   1      750.46      737.26     16.40 o
   1  13   1       11.98        8.79      2.58 o
   2  13   1      204.71      202.27      6.61 o
   3  13   1       82.16       76.48      8.58 o
   4  13   1       81.71       78.48      4.89 o
   5  13   1      219.25      209.10      9.05 o
   6  13   1       51.37       52.22      5.24 o
   7  13   1        2.27        2.40      2.96 o
   8  13   1        0.55       -2.68      2.93 o
  -8  14   1        7.76        7.69      3.42 o
  -7  14   1        9.56       11.48      3.56 o
  -6  14   1       61.31       60.17      6.34 o
  -5  14   1      192.51      187.09      6.81 o
  -4  14   1       20.74       19.03      6.21 o
  -3  14   1      168.50      158.67      9.67 o
  -2  14   1      287.57      296.86     11.16 o
  -1  14   1      163.27      161.26      6.89 o
   0  14   1       82.23       89.92      5.89 o
   1  14   1       35.10       27.15      3.70 o
   2  14   1       13.85       13.60      3.37 o
   3  14   1       47.70       36.96      5.83 o
   4  14   1       86.61       72.19      5.96 o
   5  14   1        9.60       13.95      3.00 o
   6  14   1       11.98       10.00      3.38 o
   7  14   1       24.49       33.23      4.79 o
  -8  15   1        3.67        6.57      3.43 o
  -7  15   1        0.78        3.15      3.02 o
  -6  15   1        1.52        1.83      3.07 o
  -5  15   1        8.45        6.46      2.81 o
  -4  15   1       34.85       41.49      5.16 o
  -3  15   1       45.88       36.06      4.89 o
  -2  15   1       11.42       19.39      4.03 o
  -1  15   1       17.10       16.89      2.86 o
   0  15   1        7.32       10.26      2.94 o
   1  15   1      101.16       84.32      5.86 o
   2  15   1        0.56       -2.12      2.07 o
   3  15   1       89.43       77.89      6.51 o
   4  15   1       13.89       12.12      2.84 o
   5  15   1       19.78       23.98      3.50 o
   6  15   1        3.30        3.13      3.63 o
   7  15   1        0.79        0.22      2.94 o
  -7  16   1       17.73       18.75      4.19 o
  -6  16   1      102.48       96.42      8.77 o
  -5  16   1       43.20       48.23      5.93 o
  -4  16   1        6.08        5.98      3.40 o
  -3  16   1        0.75       -1.83      2.61 o
  -2  16   1      105.88      102.35      7.81 o
  -1  16   1      326.92      300.77      8.61 o
   0  16   1      115.21      103.43      6.68 o
   1  16   1      101.47       97.96      6.50 o
   2  16   1       76.70       90.52     11.20 o
   3  16   1        8.58        5.60      3.45 o
   4  16   1       25.42       19.73      3.93 o
   5  16   1        9.17        7.29      2.97 o
   6  16   1        6.72       13.46      3.97 o
  -6  17   1        0.30       -2.30      3.51 o
  -5  17   1       33.03       36.34      5.49 o
  -4  17   1       98.10      116.31     10.94 o
  -3  17   1       13.86       19.21      4.20 o
  -2  17   1       64.68       74.47      6.94 o
  -1  17   1      100.04      100.74      5.87 o
   0  17   1        7.66        4.88      2.94 o
   1  17   1       17.21       15.75      3.55 o
   2  17   1       12.58        8.83      3.74 o
   3  17   1      144.84      153.54     10.27 o
   4  17   1      104.69      119.76     11.82 o
   5  17   1       13.52       12.90      3.38 o
  -5  18   1       16.37       19.85      7.33 o
  -4  18   1        1.28       -1.28      3.20 o
  -3  18   1       15.99       13.12      4.15 o
  -2  18   1        3.17        6.89      3.12 o
  -1  18   1       56.95       68.31      5.16 o
   0  18   1       75.58       83.00      5.58 o
   1  18   1       75.14       94.98      6.96 o
   2  18   1       58.96       55.82      9.41 o
   3  18   1        0.03        6.00      3.88 o
   4  18   1        9.41       16.75      7.07 o
  -3  19   1       25.29       29.91      5.46 o
  -2  19   1       34.40       36.89      4.69 o
  -1  19   1        0.75       -4.04      2.69 o
   0  19   1       33.86       39.45      4.41 o
   1  19   1       20.64       17.50      4.05 o
   2  19   1        6.82        7.37     13.69 o
   3  19   1        0.40       -0.21      4.58 o
 -12   0   2        0.89       -5.24      3.49 o
 -11   0   2       19.31       21.22      4.89 o
 -10   0   2        8.95       11.32      3.50 o
  -9   0   2        1.07        1.80      2.41 o
  -8   0   2     1078.61     1091.12     26.27 o
  -7   0   2     2499.38     2638.12     35.25 o
  -6   0   2     1056.14     1077.50     16.18 o
  -5   0   2        6.52        4.14      1.15 o
  -4   0   2      477.43      408.10      5.58 o
  -3   0   2     1868.97     1802.64     20.15 o
  -1   0   2     7876.16     8119.48    115.10 o
   0   0   2       22.77       15.90      1.76 o
   1   0   2     3583.27     3519.77     43.07 o
   2   0   2       33.49       16.99      2.29 o
   3   0   2      569.32      511.97      8.31 o
   4   0   2      347.84      376.30      7.24 o
   5   0   2      172.69      172.04      5.77 o
   6   0   2      503.35      510.29     20.45 o
   7   0   2      724.11      709.69     15.45 o
   8   0   2       96.50       88.58      7.26 o
   9   0   2        2.20        5.34      3.36 o
  10   0   2        5.08        7.25      5.65 o
 -12   1   2        1.89       -0.35      2.73 o
 -11   1   2       30.15       26.71      3.74 o
 -10   1   2       73.42       72.01      4.15 o
  -9   1   2       56.16       60.00      3.56 o
  -8   1   2       87.97       88.80      6.17 o
  -7   1   2      179.36      163.36      3.84 o
  -6   1   2        5.78        8.43      1.37 o
  -5   1   2     1003.27      938.61      8.77 o
  -4   1   2       27.70       40.99      1.27 o
  -3   1   2     3642.09     3573.12     26.11 o
  -1   1   2      584.27      650.25      7.21 o
   0   1   2      910.09      897.83      8.66 o
   1   1   2      141.48      200.85      2.95 o
   2   1   2      690.15      736.50      7.47 o
   3   1   2     3520.86     3828.30     41.63 o
   4   1   2     1578.86     1644.51     15.81 o
   5   1   2       21.85       16.92      1.64 o
   6   1   2       13.24       19.28      2.04 o
   7   1   2        1.34       -1.35      1.56 o
   8   1   2        3.17        4.44      2.08 o
   9   1   2        2.59        3.79      2.28 o
  10   1   2       43.69       42.27      6.43 o
 -12   2   2       72.52       67.58      5.64 o
 -11   2   2       36.51       31.62      3.94 o
 -10   2   2        4.77        2.52      2.18 o
  -9   2   2        2.15       -0.73      1.59 o
  -8   2   2       25.70       22.85      2.39 o
  -7   2   2       83.15       92.85      3.12 o
  -6   2   2      190.78      198.56      3.77 o
  -5   2   2       24.18       16.60      1.30 o
  -4   2   2      431.79      452.03      4.52 o
  -3   2   2      452.12      445.48      4.35 o
  -2   2   2     9838.23    10118.90    174.96 o
  -1   2   2     2950.68     2954.45     25.49 o
   0   2   2       11.81       17.04      0.94 o
   1   2   2      112.02      112.15      1.61 o
   2   2   2       40.95       34.24      1.22 o
   3   2   2      334.77      320.15      4.66 o
   4   2   2       72.34       68.11      2.44 o
   5   2   2       53.09       52.21      4.10 o
   6   2   2        3.96        4.61      1.56 o
   7   2   2       54.06       48.18      3.06 o
   8   2   2        0.06        1.85      1.94 o
   9   2   2        5.48        5.30      2.40 o
  10   2   2        2.83       -0.28      2.95 o
 -12   3   2        9.07        7.46      3.14 o
 -11   3   2        0.82       -3.24      2.32 o
 -10   3   2       91.63       79.24      5.83 o
  -9   3   2       43.88       42.38      3.89 o
  -8   3   2        0.23        1.27      1.65 o
  -7   3   2       45.30       41.76      2.41 o
  -6   3   2      411.08      404.68      6.17 o
  -5   3   2      165.69      184.72      3.09 o
  -4   3   2       46.47       51.27      1.61 o
  -3   3   2     2227.88     2134.92     17.95 o
  -2   3   2     5480.78     5645.47     55.06 o
  -1   3   2      189.63      216.06      3.26 o
   0   3   2      210.35      195.51      2.11 o
   1   3   2     1434.94     1488.81     10.25 o
   2   3   2      232.55      193.01      2.41 o
   3   3   2     1936.46     2182.56     18.75 o
   4   3   2      113.92      138.36      3.35 o
   5   3   2      293.21      285.04      4.70 o
   6   3   2       19.25       18.62      1.88 o
   7   3   2      110.70      110.07      4.02 o
   8   3   2       20.92       14.10      2.35 o
   9   3   2       17.57       14.34      2.51 o
  10   3   2       10.93       10.21      3.08 o
 -12   4   2       30.68       28.36      5.13 o
 -11   4   2       57.28       60.19      5.09 o
 -10   4   2        0.04        0.40      2.65 o
  -9   4   2        6.34        0.77      1.89 o
  -8   4   2       64.19       74.68      3.32 o
  -7   4   2      203.44      196.80      4.54 o
  -6   4   2      158.83      151.23      3.37 o
  -5   4   2      108.14       87.79      3.65 o
  -4   4   2      177.51      183.81      3.28 o
  -3   4   2      624.72      639.37      7.20 o
  -2   4   2       23.03       20.64      1.13 o
  -1   4   2     3771.52     3772.20     56.16 o
   0   4   2     2274.79     2203.78     18.36 o
   1   4   2      502.16      484.09      4.52 o
   2   4   2     1546.48     1617.18     12.41 o
   3   4   2      438.02      441.60      5.16 o
   4   4   2       27.14       22.46      1.67 o
   5   4   2      158.61      156.00      3.73 o
   6   4   2       28.15       23.38      1.88 o
   7   4   2       66.78       59.12      2.84 o
   8   4   2       10.01        6.56      2.00 o
   9   4   2       11.72       12.09      2.53 o
  10   4   2        1.17        2.57      2.66 o
 -12   5   2        4.07       -3.17      2.76 o
 -11   5   2       23.78       27.88      4.19 o
 -10   5   2      104.74      106.62      5.57 o
  -9   5   2      193.17      200.22      6.34 o
  -8   5   2      179.72      186.36      5.71 o
  -7   5   2      160.72      152.43      4.25 o
  -6   5   2        8.53        6.33      1.25 o
  -5   5   2      537.31      530.42      6.98 o
  -4   5   2      365.92      396.94      5.72 o
  -3   5   2      893.39      843.83     10.92 o
  -2   5   2      744.17      718.60     12.94 o
  -1   5   2       43.50       60.63      1.91 o
   0   5   2     2752.57     2702.87     22.57 o
   1   5   2      155.05      170.19      2.41 o
   2   5   2      357.10      311.11      4.02 o
   3   5   2       74.59       67.08      2.39 o
   4   5   2      664.87      648.32      8.87 o
   5   5   2      728.29      699.94      9.82 o
   6   5   2      436.04      417.78      7.04 o
   7   5   2        6.06        6.67      1.58 o
   8   5   2      106.12       95.72      4.73 o
   9   5   2       64.25       74.44      5.29 o
  10   5   2      134.51      158.57     15.57 o
 -11   6   2       20.39       20.81      3.76 o
 -10   6   2       84.33       80.56      5.00 o
  -9   6   2        2.01        3.29      2.12 o
  -8   6   2        3.24        4.83      1.96 o
  -7   6   2       37.58       43.26      2.68 o
  -6   6   2      306.44      288.59      5.14 o
  -5   6   2      128.94      115.91      3.24 o
  -4   6   2       77.97       95.78      3.50 o
  -3   6   2       36.99       37.44      1.57 o
  -2   6   2        0.19        1.52      0.95 o
  -1   6   2      229.58      224.70      4.06 o
   0   6   2     1783.61     1903.30     17.68 o
   1   6   2       47.96       45.83      2.50 o
   2   6   2      360.96      407.30      5.66 o
   3   6   2       46.50       38.10      2.20 o
   4   6   2      393.31      390.07      7.08 o
   5   6   2      472.26      465.92     10.73 o
   6   6   2       32.41       34.60      2.36 o
   7   6   2      200.67      206.27      8.05 o
   8   6   2      356.18      349.91     12.13 o
   9   6   2        0.65        2.70      2.35 o
  10   6   2       13.78       14.77      3.42 o
 -11   7   2       19.66       16.05      3.54 o
 -10   7   2       27.86       28.63      4.32 o
  -9   7   2       27.96       25.19      3.06 o
  -8   7   2      235.61      259.83     10.10 o
  -7   7   2        1.18        1.85      1.48 o
  -6   7   2       44.35       43.27      3.47 o
  -5   7   2        0.86        0.15      1.01 o
  -4   7   2       43.22       42.14      2.39 o
  -3   7   2       91.46       87.84      3.88 o
  -2   7   2       32.91       38.72      4.26 o
  -1   7   2       23.28       23.82      2.12 o
   0   7   2       46.50       65.18      2.41 o
   1   7   2        2.20       -0.55      0.79 o
   2   7   2        0.13       -0.65      0.85 o
   3   7   2       39.31       36.14      2.11 o
   4   7   2       93.37       84.09      4.20 o
   5   7   2        1.02       -1.22      1.58 o
   6   7   2       67.20       58.11      3.92 o
   7   7   2       79.07       78.50      4.88 o
   8   7   2       30.83       34.90      3.77 o
   9   7   2       51.27       54.49      4.82 o
 -11   8   2        1.39        0.64      2.88 o
 -10   8   2       13.11        9.40      2.92 o
  -9   8   2       33.99       39.46      3.69 o
  -8   8   2        9.18       14.63      2.61 o
  -7   8   2        7.65        9.83      1.91 o
  -6   8   2      100.71       81.58      3.39 o
  -5   8   2       43.02       38.85      3.40 o
  -4   8   2        0.05        0.76      1.05 o
  -3   8   2      354.25      345.89      9.02 o
  -2   8   2       35.84       35.62      4.99 o
  -1   8   2        6.74       14.23      1.79 o
   0   8   2      747.89      719.45     11.71 o
   1   8   2       23.22       19.34      1.75 o
   2   8   2       63.90       65.17      2.70 o
   3   8   2      115.54      128.85      3.60 o
   4   8   2       27.46       17.70      2.19 o
   5   8   2       24.49       23.98      4.35 o
   6   8   2        3.08        3.41      2.15 o
   7   8   2       25.92       25.00      3.68 o
   8   8   2       36.67       44.07      5.91 o
   9   8   2        0.82        1.30      2.45 o
 -11   9   2        6.53        7.18      3.05 o
 -10   9   2        0.81       -2.16      2.35 o
  -9   9   2       41.80       46.01      4.75 o
  -8   9   2      337.49      310.59      7.92 o
  -7   9   2      181.55      172.40      5.01 o
  -6   9   2        9.86        9.95      1.94 o
  -5   9   2       33.20       36.45      6.51 o
  -4   9   2      863.51      879.72     13.45 o
  -3   9   2      434.83      391.40     10.37 o
  -2   9   2      120.85      111.25      7.94 o
  -1   9   2      306.56      309.49      7.99 o
   0   9   2      212.31      223.97      5.72 o
   1   9   2       94.56      121.04      3.73 o
   2   9   2      420.32      390.83      6.62 o
   3   9   2      500.80      503.22      7.94 o
   4   9   2        4.69        4.90      1.64 o
   5   9   2      393.27      397.45      9.67 o
   6   9   2      703.81      670.81     19.64 o
   7   9   2        2.99        1.77      2.50 o
   8   9   2       43.67       41.10      4.21 o
   9   9   2       63.48       63.24      5.29 o
 -10  10   2        4.54        4.54      2.84 o
  -9  10   2        6.58       10.66      2.97 o
  -8  10   2       90.60       92.45      4.98 o
  -7  10   2      258.31      288.84      7.49 o
  -6  10   2       55.50       52.68      3.91 o
  -5  10   2       60.60       63.99      3.42 o
  -4  10   2       22.94       19.81      2.43 o
  -3  10   2      132.13      134.49     12.67 o
  -2  10   2        3.32        2.54      3.16 o
  -1  10   2       49.22       56.46      4.01 o
   0  10   2     1275.60     1311.23     19.70 o
   1  10   2      563.95      518.35      8.88 o
   2  10   2        5.31        3.11      1.51 o
   3  10   2       12.55        8.76      1.84 o
   4  10   2      398.57      431.41      7.63 o
   5  10   2      401.24      416.81      9.69 o
   6  10   2       81.10       71.58      5.54 o
   7  10   2       89.32      100.91      6.80 o
   8  10   2       81.17      100.43      6.28 o
   9  10   2        0.05        4.52      2.83 o
 -10  11   2      114.32      117.79      7.03 o
  -9  11   2       78.39       86.98      5.89 o
  -8  11   2       15.97       19.54      2.95 o
  -7  11   2       21.14       19.92      2.84 o
  -6  11   2        1.63       -0.45      1.92 o
  -5  11   2       58.80       64.57      3.62 o
  -4  11   2       21.44       24.87      3.24 o
  -3  11   2       81.07       58.92      4.68 o
  -2  11   2      356.26      370.72     21.22 o
  -1  11   2      205.50      224.00      7.39 o
   0  11   2       64.25       51.71      4.16 o
   1  11   2      530.62      511.38     10.32 o
   2  11   2      153.33      152.78      4.89 o
   3  11   2      424.31      424.72      8.46 o
   4  11   2      729.07      726.97     14.60 o
   5  11   2        3.70        2.48      2.18 o
   6  11   2       69.28       73.01      6.05 o
   7  11   2        5.96        3.48      2.81 o
   8  11   2        9.12        5.30      3.46 o
  -9  12   2       20.63       15.35      4.61 o
  -8  12   2        0.04        2.35      2.41 o
  -7  12   2        7.45        6.77      2.30 o
  -6  12   2       28.05       29.98      3.35 o
  -5  12   2       10.17       12.92      1.91 o
  -4  12   2        3.69        6.19      2.49 o
  -3  12   2       66.42       70.93      5.45 o
  -2  12   2       92.09       98.14      5.91 o
  -1  12   2      210.34      215.42      9.61 o
   0  12   2      319.64      327.66      9.40 o
   1  12   2      609.35      573.05     11.62 o
   2  12   2       19.80       18.06      2.68 o
   3  12   2       26.42       31.34      2.88 o
   4  12   2        3.83        5.74      2.03 o
   5  12   2        0.00        3.54      2.23 o
   6  12   2        0.23       -1.50      2.80 o
   7  12   2        1.35       -0.21      2.75 o
   8  12   2        0.00       -3.08      3.25 o
  -9  13   2       12.95        3.38      2.86 o
  -8  13   2        0.13        1.70      2.58 o
  -7  13   2       65.31       80.93      6.24 o
  -6  13   2        0.12       -3.06      2.30 o
  -5  13   2      221.29      230.79      6.08 o
  -4  13   2      275.09      248.65      9.41 o
  -3  13   2       38.04       33.04      4.13 o
  -2  13   2       45.34       41.79      4.59 o
  -1  13   2      224.53      212.44      8.21 o
   0  13   2       30.23       25.21      4.41 o
   1  13   2      415.94      404.03      9.83 o
   2  13   2      316.56      285.25      7.16 o
   3  13   2      289.73      297.40      7.33 o
   4  13   2       96.01       95.84      5.53 o
   5  13   2        3.58        2.63      2.16 o
   6  13   2        2.21        5.09      2.85 o
   7  13   2        7.25        8.79      3.44 o
  -8  14   2       36.25       38.76      4.41 o
  -7  14   2       80.10       77.29      7.50 o
  -6  14   2       40.19       43.51      4.88 o
  -5  14   2      265.02      280.28     13.08 o
  -4  14   2      123.58      159.14     14.91 o
  -3  14   2      276.46      252.83      9.87 o
  -2  14   2       78.84       89.96      5.73 o
  -1  14   2        0.03       -0.34      2.06 o
   0  14   2       87.22       82.28      5.64 o
   1  14   2        0.03       -2.59      1.72 o
   2  14   2       57.58       47.93      6.08 o
   3  14   2       24.48       26.00      3.18 o
   4  14   2        3.95        6.02      2.43 o
   5  14   2       27.91       30.54      3.75 o
   6  14   2      182.77      197.26     12.26 o
   7  14   2       27.08       35.02      4.88 o
  -8  15   2       48.28       47.30      4.85 o
  -7  15   2      115.90      116.17      7.93 o
  -6  15   2       67.50       59.95      9.87 o
  -5  15   2       55.81       45.61      5.23 o
  -4  15   2        6.49        5.94      2.93 o
  -3  15   2       75.39       87.20      6.69 o
  -2  15   2      359.71      381.45     10.90 o
  -1  15   2      147.16      155.82      7.72 o
   0  15   2       11.74        7.74      2.78 o
   1  15   2       10.91        7.65      2.73 o
   2  15   2        1.13        0.26      2.13 o
   3  15   2      140.10      146.82      6.93 o
   4  15   2       56.52       51.67      4.53 o
   5  15   2       15.30       12.49      3.17 o
   6  15   2        0.18       -0.22      2.89 o
  -7  16   2       14.43       15.32      4.14 o
  -6  16   2        0.95       -0.92      4.58 o
  -5  16   2       40.74       40.51      8.65 o
  -4  16   2        0.03       -2.78      2.54 o
  -3  16   2        0.26       -2.46      2.44 o
  -2  16   2        6.35       13.15      3.22 o
  -1  16   2        0.10       -1.36      2.18 o
   0  16   2        5.02        2.64      2.46 o
   1  16   2        0.14       -2.23      2.21 o
   2  16   2       43.75       46.83      5.97 o
   3  16   2       16.03       19.30      7.52 o
   4  16   2        0.18        3.05      2.51 o
   5  16   2        4.85        1.86      2.73 o
  -6  17   2       49.84       55.27     10.48 o
  -5  17   2       20.97       29.11      8.14 o
  -4  17   2       12.72        9.21      3.74 o
  -3  17   2       27.71       24.99      6.92 o
  -2  17   2        7.30        8.17      3.22 o
  -1  17   2        0.30       -0.28      2.74 o
   0  17   2        2.19        1.59      3.06 o
   1  17   2        0.79       -3.32      2.42 o
   2  17   2        3.00       -0.03      3.13 o
   3  17   2       25.17       22.45      4.14 o
   4  17   2        3.31        4.19      3.95 o
  -5  18   2        9.36        9.87      6.51 o
  -4  18   2       28.34       25.75      7.74 o
  -3  18   2        2.11        1.95      2.84 o
  -2  18   2        6.99        6.49      7.99 o
  -1  18   2        6.44       10.14      3.36 o
   0  18   2        5.40       13.40      3.60 o
   1  18   2        1.59        5.54      3.23 o
   2  18   2       10.47        8.36      6.46 o
   3  18   2        0.03        0.35      3.78 o
  -3  19   2       39.42       33.33      6.40 o
  -2  19   2        4.98        4.50      3.24 o
  -1  19   2        0.01       -0.70      3.01 o
   0  19   2       17.60       14.64      4.02 o
   1  19   2        4.42        9.87      3.58 o
 -12   1   3        2.76       -0.33      2.58 o
 -11   1   3       23.90       27.98      3.13 o
 -10   1   3        3.91        2.01      1.89 o
  -9   1   3       17.13       18.16      2.84 o
  -8   1   3      723.44      705.53     10.61 o
  -7   1   3       50.88       51.74      2.69 o
  -6   1   3       28.32       23.80      1.73 o
  -5   1   3      111.26      124.98      2.46 o
  -4   1   3      435.37      432.39      4.42 o
  -3   1   3      353.76      396.10      4.26 o
  -2   1   3      118.94      119.62      3.81 o
  -1   1   3      364.72      356.24      4.78 o
   0   1   3      399.51      391.73      4.64 o
   1   1   3      321.75      320.87      4.95 o
   2   1   3     1155.87     1223.90     14.88 o
   3   1   3        8.67        7.04      1.33 o
   4   1   3       74.46       72.07      2.56 o
   5   1   3     1470.87     1461.60     16.10 o
   6   1   3      405.83      391.07      7.23 o
   7   1   3       28.31       38.35      3.15 o
   8   1   3       31.72       34.07      3.10 o
   9   1   3       33.41       25.72      3.10 o
 -12   2   3        2.75        3.93      2.96 o
 -11   2   3       27.04       29.91      3.24 o
 -10   2   3        4.40        1.28      1.90 o
  -9   2   3        2.10        3.88      1.81 o
  -8   2   3        3.45       -2.24      1.49 o
  -7   2   3       96.63       84.58      3.41 o
  -6   2   3      226.82      233.44      4.28 o
  -5   2   3        4.83        1.97      0.69 o
  -4   2   3      441.76      469.15      5.03 o
  -3   2   3        2.29        2.92      0.63 o
  -2   2   3      467.27      451.16      4.70 o
  -1   2   3       26.57       44.36      1.60 o
   0   2   3      474.85      459.60      4.58 o
   1   2   3     1874.62     1798.28     17.74 o
   2   2   3      198.88      203.84      2.94 o
   3   2   3       32.46       21.42      1.34 o
   4   2   3      354.51      356.99      5.90 o
   5   2   3      470.99      463.19      7.00 o
   6   2   3     1176.77     1147.48     13.84 o
   7   2   3      302.67      307.65      7.27 o
   8   2   3      102.85      117.99      5.37 o
   9   2   3       37.24       43.20      3.76 o
 -12   3   3        8.70        5.32      3.57 o
 -11   3   3      137.24      154.01      7.82 o
 -10   3   3      172.34      169.91      6.28 o
  -9   3   3      135.24      132.13      5.02 o
  -8   3   3      198.80      211.63      4.76 o
  -7   3   3      115.84      123.73      5.14 o
  -6   3   3        0.65       -0.03      0.99 o
  -5   3   3      152.61      159.16      2.68 o
  -4   3   3      410.30      423.54      4.14 o
  -3   3   3     1126.09     1078.07     10.95 o
  -2   3   3     1548.27     1535.19     16.11 o
  -1   3   3      320.61      297.06      3.57 o
   0   3   3       12.20       12.81      0.99 o
   1   3   3     2238.32     2439.30     21.52 o
   2   3   3     2531.44     2610.40     23.11 o
   3   3   3      109.35      110.37      2.68 o
   4   3   3      622.50      594.86      9.21 o
   5   3   3       90.93       72.87      2.97 o
   6   3   3      160.48      172.96      4.47 o
   7   3   3        0.56       -1.60      1.66 o
   8   3   3       36.61       42.85      4.48 o
   9   3   3      125.53      123.19      5.79 o
 -12   4   3       49.67       60.76      6.49 o
 -11   4   3       63.19       66.12      4.77 o
 -10   4   3        1.73        1.23      2.29 o
  -9   4   3        0.06        0.54      1.79 o
  -8   4   3        0.18       -1.82      1.40 o
  -7   4   3        0.67        0.25      1.17 o
  -6   4   3       82.54       72.89      2.65 o
  -5   4   3     1020.98      975.24      8.96 o
  -4   4   3      334.29      396.10      5.18 o
  -3   4   3      653.29      669.87      7.25 o
  -2   4   3      273.96      254.42      4.56 o
  -1   4   3     2172.49     2155.62     22.35 o
   0   4   3       56.49       44.07      1.52 o
   1   4   3       40.60       67.47      1.65 o
   2   4   3      903.81      895.22      9.33 o
   3   4   3       12.29       14.58      1.29 o
   4   4   3      253.26      268.05      5.65 o
   5   4   3        2.58        0.46      1.35 o
   6   4   3      120.78      114.81      3.99 o
   7   4   3       14.69        6.46      1.96 o
   8   4   3        0.68        0.36      1.78 o
   9   4   3        0.24        3.43      2.63 o
 -12   5   3       46.46       44.76      5.60 o
 -11   5   3       30.44       27.10      4.25 o
 -10   5   3       26.62       29.30      3.26 o
  -9   5   3      104.82      103.96      6.95 o
  -8   5   3        7.15        6.95      1.54 o
  -7   5   3       58.96       50.92      2.36 o
  -6   5   3       16.39       28.44      1.81 o
  -5   5   3      233.63      259.63      5.88 o
  -4   5   3     1736.12     1847.84     19.84 o
  -3   5   3        4.10        5.43      0.87 o
  -2   5   3       69.02       70.87      2.05 o
  -1   5   3       55.44       43.27      1.50 o
   0   5   3        7.66        8.23      1.07 o
   1   5   3     2035.39     2242.78     18.97 o
   2   5   3      757.17      806.42      9.15 o
   3   5   3       13.66       19.39      1.69 o
   4   5   3        5.79        4.81      1.57 o
   5   5   3       34.70       34.02      3.00 o
   6   5   3       68.07       77.13      4.59 o
   7   5   3        2.53        4.18      1.89 o
   8   5   3        6.15        3.53      1.99 o
   9   5   3       21.22       28.56      5.57 o
 -11   6   3       84.27       88.97      6.20 o
 -10   6   3       53.83       53.35      5.81 o
  -9   6   3      116.96      119.37      5.47 o
  -8   6   3       15.49       19.81      2.12 o
  -7   6   3      193.79      212.28      6.72 o
  -6   6   3      162.70      182.16      3.91 o
  -5   6   3       61.49       73.09      7.58 o
  -4   6   3      597.13      615.61      8.13 o
  -3   6   3      322.10      345.73      5.13 o
  -2   6   3       56.42       49.31      1.86 o
  -1   6   3       45.60       42.96      2.18 o
   0   6   3      190.54      203.57      3.11 o
   1   6   3       61.41       71.57      1.90 o
   2   6   3      102.55       92.13      2.84 o
   3   6   3      155.36      153.82      5.35 o
   4   6   3      177.24      183.08      5.43 o
   5   6   3       72.58       77.99      3.32 o
   6   6   3       21.02       28.99      2.50 o
   7   6   3       59.25       66.27      4.03 o
   8   6   3        0.34       -0.23      2.03 o
   9   6   3       13.48       10.21      4.12 o
 -11   7   3        3.19        0.88      2.82 o
 -10   7   3      322.65      331.23      8.71 o
  -9   7   3      603.62      611.19     11.68 o
  -8   7   3      292.91      304.83     10.26 o
  -7   7   3      154.64      150.18      4.10 o
  -6   7   3      101.07       87.63      3.94 o
  -5   7   3      182.91      201.66      5.17 o
  -4   7   3     1951.48     1892.91     29.55 o
  -3   7   3      534.38      556.23      9.44 o
  -2   7   3       11.49       11.70      1.30 o
  -1   7   3      822.10      850.83     14.75 o
   0   7   3      131.30      164.49      3.09 o
   1   7   3       86.69       73.47      2.12 o
   2   7   3        7.77        8.37      1.37 o
   3   7   3      373.81      332.43      6.43 o
   4   7   3     1690.63     1697.67     21.35 o
   5   7   3      241.28      246.86      5.99 o
   6   7   3       41.05       48.07      3.65 o
   7   7   3       23.88       21.09      3.07 o
   8   7   3       21.22       22.11      3.32 o
   9   7   3      102.47      107.74      9.51 o
 -11   8   3        0.31       -2.22      2.38 o
 -10   8   3        2.75       -0.98      2.32 o
  -9   8   3       93.24       85.87      5.76 o
  -8   8   3      129.93      120.06      5.27 o
  -7   8   3        0.51        2.92      1.68 o
  -6   8   3      160.13      146.85      4.66 o
  -5   8   3      465.98      466.37      8.83 o
  -4   8   3       14.80       13.15      2.71 o
  -3   8   3      149.46      170.65      5.21 o
  -2   8   3     1119.19     1170.20     26.68 o
  -1   8   3      789.74      755.71     13.67 o
   0   8   3       10.96       10.74      1.30 o
   1   8   3      338.67      301.25      5.20 o
   2   8   3      261.07      254.20      5.36 o
   3   8   3        1.20       -1.84      1.23 o
   4   8   3       14.92       14.94      2.22 o
   5   8   3        0.28       -1.32      1.76 o
   6   8   3        9.49       13.54      3.07 o
   7   8   3       88.17       85.40      6.03 o
   8   8   3       15.96       14.30      4.73 o
 -11   9   3       41.79       45.07      4.74 o
 -10   9   3       12.32       17.16      3.36 o
  -9   9   3       27.51       26.94      3.22 o
  -8   9   3      120.46      129.74      5.61 o
  -7   9   3       71.65       66.64      3.91 o
  -6   9   3        5.37        5.54      1.75 o
  -5   9   3      143.24      153.04      6.36 o
  -4   9   3      185.58      173.83      7.06 o
  -3   9   3       78.41       78.14      3.93 o
  -2   9   3      989.17      995.28     22.85 o
  -1   9   3     1101.16     1026.31     18.82 o
   0   9   3       27.73       34.27      2.45 o
   1   9   3       38.22       48.58      3.04 o
   2   9   3      179.36      190.33      6.20 o
   3   9   3      345.68      328.51      6.79 o
   4   9   3      235.57      242.22      6.58 o
   5   9   3       31.18       34.92      3.19 o
   6   9   3        5.46        2.55      2.46 o
   7   9   3        5.28        6.06      2.81 o
   8   9   3        3.17        2.26      2.91 o
 -10  10   3       11.10       11.50      4.64 o
  -9  10   3        2.65        2.47      2.34 o
  -8  10   3        2.69       -0.30      1.89 o
  -7  10   3       37.22       38.83      3.17 o
  -6  10   3        3.18        1.11      1.96 o
  -5  10   3        0.97       -0.16      2.05 o
  -4  10   3      108.22      102.12      6.25 o
  -3  10   3        9.96        7.95      2.11 o
  -2  10   3      441.73      450.65     27.79 o
  -1  10   3      112.30      116.16      7.48 o
   0  10   3        7.14        6.22      1.51 o
   1  10   3        2.09        1.01      1.35 o
   2  10   3        1.90       -1.31      1.39 o
   3  10   3      172.00      177.44      5.95 o
   4  10   3      516.11      527.27     12.60 o
   5  10   3      112.27       99.93      7.90 o
   6  10   3       10.79       11.07      2.86 o
   7  10   3        3.68        4.56      2.92 o
   8  10   3        2.90        0.13      3.34 o
 -10  11   3       25.24       20.60      3.67 o
  -9  11   3      102.07      102.88      5.61 o
  -8  11   3        4.11        3.09      2.30 o
  -7  11   3       33.94       35.41      3.26 o
  -6  11   3        7.63        5.93      2.48 o
  -5  11   3        4.12        1.87      2.37 o
  -4  11   3      392.04      380.25     17.76 o
  -3  11   3      812.51      819.21     18.53 o
  -2  11   3       21.34       32.95      5.55 o
  -1  11   3        0.06       -1.59      2.25 o
   0  11   3        0.04        2.62      1.54 o
   1  11   3       16.94       13.07      1.95 o
   2  11   3       75.78       71.85      3.54 o
   3  11   3      530.38      571.48     14.29 o
   4  11   3      142.98      153.92      5.37 o
   5  11   3        0.97        0.15      2.27 o
   6  11   3       15.53       18.73      3.55 o
   7  11   3        0.71       -3.76      2.50 o
  -9  12   3       41.59       37.14      4.28 o
  -8  12   3        3.87        4.39      2.33 o
  -7  12   3        0.38       -2.12      1.79 o
  -6  12   3       95.98      101.88     11.40 o
  -5  12   3      102.24      119.85     11.60 o
  -4  12   3       23.11       24.10      3.16 o
  -3  12   3      101.64       97.43      5.61 o
  -2  12   3      157.53      160.46     10.69 o
  -1  12   3       85.22       75.31      6.65 o
   0  12   3      408.82      424.63      8.45 o
   1  12   3      127.94      138.02      4.88 o
   2  12   3      513.72      507.64      8.68 o
   3  12   3      404.59      397.04      8.40 o
   4  12   3        0.96       -1.66      1.83 o
   5  12   3        1.42        2.03      2.28 o
   6  12   3       11.23       20.23      4.49 o
   7  12   3       29.80       28.38      5.67 o
  -9  13   3       19.42       23.19      3.81 o
  -8  13   3       80.39       89.25      5.22 o
  -7  13   3       90.00       86.10      4.89 o
  -6  13   3       26.53       27.68      6.92 o
  -5  13   3      147.79      143.65     13.74 o
  -4  13   3      116.58      115.32      6.16 o
  -3  13   3      409.23      404.40     13.43 o
  -2  13   3      362.62      360.80     13.26 o
  -1  13   3      114.50      108.14      8.00 o
   0  13   3       38.90       41.52      3.45 o
   1  13   3        4.29        1.37      1.77 o
   2  13   3       13.81       13.26      2.64 o
   3  13   3       12.13       13.48      3.16 o
   4  13   3       35.02       48.50      4.90 o
   5  13   3       54.26       58.13      4.74 o
   6  13   3       86.76       94.45      9.12 o
  -8  14   3        5.36        3.71      4.58 o
  -7  14   3       36.76       36.36      4.08 o
  -6  14   3       41.14       44.48      8.65 o
  -5  14   3        7.27        8.27      3.61 o
  -4  14   3       39.55       45.38      5.19 o
  -3  14   3        6.45       10.68      2.67 o
  -2  14   3        9.37        9.74      3.66 o
  -1  14   3       10.34        9.20      3.44 o
   0  14   3       78.50       84.64      5.80 o
   1  14   3       51.90       48.73      4.00 o
   2  14   3       14.08       15.63      2.73 o
   3  14   3       13.10       13.21      2.81 o
   4  14   3       41.41       40.59      4.05 o
   5  14   3        5.90        6.27      3.00 o
   6  14   3       19.32       13.13      6.36 o
  -8  15   3        2.33        0.63      2.64 o
  -7  15   3        0.39        1.66      2.75 o
  -6  15   3        3.44       -2.95      4.48 o
  -5  15   3        2.20        3.87      4.99 o
  -4  15   3       14.23       14.00      3.18 o
  -3  15   3       22.57       22.35      3.29 o
  -2  15   3       35.65       25.69      4.50 o
  -1  15   3        0.08       -3.63      2.58 o
   0  15   3        7.21        4.83      2.73 o
   1  15   3       50.89       45.50      4.69 o
   2  15   3        3.87        4.78      3.10 o
   3  15   3       43.46       40.86      4.04 o
   4  15   3       18.22       27.83      4.04 o
   5  15   3        2.04        5.04      2.77 o
  -7  16   3       36.13       41.94      5.19 o
  -6  16   3       94.37       77.05     11.20 o
  -5  16   3        5.90        1.83      5.19 o
  -4  16   3       14.77        9.57      5.90 o
  -3  16   3        0.19        2.67      2.56 o
  -2  16   3        0.88        1.94      2.58 o
  -1  16   3       13.22       16.63      4.33 o
   0  16   3        5.51        3.44      2.62 o
   1  16   3        2.82        4.83      2.89 o
   2  16   3       37.10       39.50      4.05 o
   3  16   3       21.20       18.41      3.29 o
   4  16   3        1.20        3.51      4.64 o
  -6  17   3        0.40        3.87      5.70 o
  -5  17   3        3.45        6.31      5.70 o
  -4  17   3       78.14       71.80      8.04 o
  -3  17   3      212.48      215.19     12.30 o
  -2  17   3      137.48      135.19      7.41 o
  -1  17   3      206.30      224.50     11.73 o
   0  17   3       38.60       37.20      8.22 o
   1  17   3       90.54      100.72     12.25 o
   2  17   3       94.71       98.68      7.07 o
   3  17   3       29.52       36.37      4.26 o
  -4  18   3       38.03       42.46      7.23 o
  -3  18   3        5.86       -0.21      3.85 o
  -2  18   3       33.06       32.87      5.95 o
  -1  18   3       31.83       36.43      6.02 o
   0  18   3       37.39       44.57      6.52 o
   1  18   3       32.07       27.37      4.55 o
   2  18   3       14.24       12.71      3.72 o
  -1  19   3       22.87       20.21      5.46 o
 -12   0   4       51.99       59.43      7.06 o
 -11   0   4       37.46       43.50      4.92 o
 -10   0   4        7.31        4.16      2.76 o
  -9   0   4       87.92       76.78      5.93 o
  -8   0   4      254.91      268.68      8.07 o
  -7   0   4      382.10      404.06      9.40 o
  -6   0   4      230.96      220.72      6.46 o
  -5   0   4      295.70      295.02      6.09 o
  -4   0   4       56.23       38.49      2.27 o
  -3   0   4      638.37      609.83      9.98 o
  -2   0   4      132.49      120.82      4.52 o
  -1   0   4       51.87       52.73      3.54 o
   0   0   4      892.89      905.85     30.23 o
   1   0   4     2131.03     2310.95     42.86 o
   2   0   4     1241.87     1270.53     26.08 o
   3   0   4       55.61       43.91      2.63 o
   4   0   4      119.54      109.84      5.17 o
   5   0   4      568.49      561.31     10.79 o
   6   0   4        9.87       16.85      2.57 o
   7   0   4        0.04        5.90      4.02 o
   8   0   4      155.32      170.11     11.15 o
   9   0   4       10.99       17.88      5.21 o
 -12   1   4        4.85        3.40      2.77 o
 -11   1   4       13.93        9.72      2.31 o
 -10   1   4      170.50      184.61      5.55 o
  -9   1   4      185.78      184.14      5.16 o
  -8   1   4       19.89       12.61      2.42 o
  -7   1   4        4.80        7.18      1.56 o
  -6   1   4        0.78        0.47      0.83 o
  -5   1   4      539.47      496.56      6.33 o
  -4   1   4     3337.41     3228.88     30.32 o
  -3   1   4      672.23      667.86      7.99 o
  -2   1   4       10.14       10.42      1.42 o
  -1   1   4      573.46      544.67     10.16 o
   0   1   4       52.31       43.20      1.54 o
   1   1   4       25.58       32.92      2.04 o
   2   1   4      145.52      143.03      3.81 o
   3   1   4      218.79      220.81      3.54 o
   4   1   4      148.08      154.87      4.02 o
   5   1   4      115.92       99.85      3.43 o
   6   1   4       16.89       14.83      1.87 o
   7   1   4        0.02       -0.20      2.46 o
   8   1   4        8.84       12.15      3.47 o
 -12   2   4        0.36       -1.50      2.53 o
 -11   2   4        0.00       -0.51      1.96 o
 -10   2   4       27.00       21.21      2.58 o
  -9   2   4      203.30      203.04      5.39 o
  -8   2   4      109.96      106.32      4.01 o
  -7   2   4       32.86       28.57      2.38 o
  -6   2   4        0.32        1.20      0.89 o
  -5   2   4      448.89      440.82      6.74 o
  -4   2   4     2926.96     3046.61     28.79 o
  -3   2   4      500.04      537.44      6.16 o
  -2   2   4       18.23       18.46      3.01 o
  -1   2   4      146.46      142.04      3.03 o
   0   2   4       80.27       88.08      2.73 o
   1   2   4       10.83       13.20      1.09 o
   2   2   4       67.79       58.06      2.43 o
   3   2   4       17.66       22.83      1.92 o
   4   2   4       31.81       34.51      2.51 o
   5   2   4      407.11      390.78      6.44 o
   6   2   4        5.38        9.43      1.66 o
   7   2   4       38.78       36.50      4.36 o
   8   2   4        1.93        1.17      2.96 o
 -12   3   4        0.02       -0.08      2.60 o
 -11   3   4        0.19       -0.58      2.17 o
 -10   3   4        4.80        6.93      2.06 o
  -9   3   4       28.93       21.24      2.45 o
  -8   3   4       11.19        9.44      1.79 o
  -7   3   4        1.41        2.93      1.32 o
  -6   3   4       81.63       79.13      2.63 o
  -5   3   4      220.50      232.31      4.03 o
  -4   3   4     3235.76     3255.59     28.79 o
  -3   3   4     1724.83     1767.31     18.86 o
  -2   3   4        3.22        2.59      0.62 o
  -1   3   4       77.92       75.95      1.89 o
   0   3   4        9.75       10.29      0.78 o
   1   3   4      466.36      511.58      6.93 o
   2   3   4       82.79       98.58      4.65 o
   3   3   4       17.72       21.70      1.42 o
   4   3   4        0.36       -0.71      1.20 o
   5   3   4       48.91       48.96      2.56 o
   6   3   4        0.89        0.45      1.39 o
   7   3   4       17.35       13.97      3.66 o
   8   3   4        1.06        0.07      2.79 o
 -12   4   4       60.25       56.72      5.15 o
 -11   4   4       37.03       37.65      3.73 o
 -10   4   4        6.57        5.09      2.23 o
  -9   4   4        4.10        2.13      1.71 o
  -8   4   4       35.20       36.83      3.02 o
  -7   4   4      214.13      206.01      5.83 o
  -6   4   4      172.35      159.58      3.74 o
  -5   4   4     1302.67     1291.99     14.62 o
  -4   4   4     1926.66     1933.52     20.88 o
  -3   4   4        2.85        3.40      0.95 o
  -2   4   4       17.58       28.34      1.79 o
  -1   4   4       47.70       47.79      2.25 o
   0   4   4     1232.43     1137.58     14.71 o
   1   4   4      977.81     1023.19     12.22 o
   2   4   4      402.38      444.60      5.42 o
   3   4   4      523.53      510.26      7.16 o
   4   4   4       89.81       96.91      3.58 o
   5   4   4        5.36        5.01      1.53 o
   6   4   4       10.38        2.82      1.79 o
   7   4   4       24.45       22.10      3.74 o
   8   4   4       94.75      108.10     14.92 o
 -12   5   4       28.85       16.10      3.60 o
 -11   5   4       30.93       31.80      5.96 o
 -10   5   4       38.57       53.90      4.11 o
  -9   5   4      101.38      100.29      4.76 o
  -8   5   4      105.39      100.74      3.68 o
  -7   5   4       12.52       11.64      1.85 o
  -6   5   4       28.34       28.98      2.15 o
  -5   5   4       26.85       25.07      2.58 o
  -4   5   4        0.09        0.18      0.66 o
  -3   5   4      676.93      664.93      9.36 o
  -2   5   4     2341.98     2278.82     28.00 o
  -1   5   4       91.52       93.49      2.61 o
   0   5   4        1.29        1.53      1.38 o
   1   5   4      284.63      289.02      4.02 o
   2   5   4      381.36      372.37      7.94 o
   3   5   4      697.63      692.16     10.10 o
   4   5   4       32.10       32.15      2.39 o
   5   5   4       28.53       28.49      2.48 o
   6   5   4       40.04       42.40      3.17 o
   7   5   4        4.14        5.89      3.74 o
   8   5   4       85.81       81.29      6.38 o
 -11   6   4        6.73        7.93      3.39 o
 -10   6   4       73.78       79.25      5.04 o
  -9   6   4        9.61        5.74      2.04 o
  -8   6   4       27.02       31.54      2.81 o
  -7   6   4       52.28       41.27      2.82 o
  -6   6   4       25.83       27.01      2.17 o
  -5   6   4        3.45        7.25      1.81 o
  -4   6   4        5.53        3.93      1.03 o
  -3   6   4       19.97       20.18      2.66 o
  -2   6   4        4.04        6.11      1.28 o
  -1   6   4        0.14       -0.56      0.59 o
   0   6   4       16.69       10.62      1.57 o
   1   6   4      182.78      185.81      5.06 o
   2   6   4       74.19       66.96      3.01 o
   3   6   4       41.31       36.89      2.55 o
   4   6   4      307.75      277.64     11.34 o
   5   6   4       31.81       32.27      2.71 o
   6   6   4      442.14      437.46      9.77 o
   7   6   4       69.41       70.06      5.71 o
   8   6   4       19.46       12.66      5.75 o
 -11   7   4        0.02        0.50      2.27 o
 -10   7   4       42.54       44.69      3.77 o
  -9   7   4        3.90        8.79      2.27 o
  -8   7   4        9.61       12.46      2.21 o
  -7   7   4        0.87        0.09      1.49 o
  -6   7   4       31.41       35.49      2.75 o
  -5   7   4        1.89        1.96      1.60 o
  -4   7   4        0.30        0.02      1.19 o
  -3   7   4        1.01        0.49      0.77 o
  -2   7   4        0.39        0.94      1.29 o
  -1   7   4        6.48        4.10      1.31 o
   0   7   4      207.23      208.77      4.49 o
   1   7   4      129.96      142.52      3.39 o
   2   7   4       80.39       86.29      3.62 o
   3   7   4      167.23      153.20      4.47 o
   4   7   4       25.59       27.64      3.22 o
   5   7   4       57.98       66.51      4.03 o
   6   7   4       14.34        6.10      3.22 o
   7   7   4       13.36       15.62      4.22 o
   8   7   4        0.70        3.68      3.77 o
 -11   8   4        1.75       -1.02      2.49 o
 -10   8   4       17.27       14.26      2.80 o
  -9   8   4       23.38       27.03      3.61 o
  -8   8   4       17.43       23.14      2.62 o
  -7   8   4       12.83       13.90      2.15 o
  -6   8   4       30.81       26.46      3.97 o
  -5   8   4       57.23       57.07      3.77 o
  -4   8   4       62.30       63.85      3.43 o
  -3   8   4       45.03       46.86      2.22 o
  -2   8   4       27.59       26.72      1.95 o
  -1   8   4       61.81       58.62      3.01 o
   0   8   4      147.16      137.97      3.71 o
   1   8   4      133.50      140.11      3.41 o
   2   8   4        1.58       -0.10      1.40 o
   3   8   4      218.67      208.22      5.93 o
   4   8   4      159.75      146.41      5.88 o
   5   8   4       30.90       31.94      3.52 o
   6   8   4       23.03       31.15      7.12 o
   7   8   4        0.01        1.02      3.02 o
 -11   9   4       20.31       17.33      4.18 o
 -10   9   4      108.13      119.75      5.89 o
  -9   9   4       82.09       77.77      4.61 o
  -8   9   4       46.56       41.02      3.81 o
  -7   9   4       27.41       40.71      3.07 o
  -6   9   4       84.73       83.88     15.83 o
  -5   9   4      243.37      265.87      7.54 o
  -4   9   4        3.23        2.91      1.63 o
  -3   9   4       33.88       32.34      4.48 o
  -2   9   4      987.57      909.86     21.85 o
  -1   9   4      457.44      452.86     10.71 o
   0   9   4        3.76        0.48      1.42 o
   1   9   4        4.01        6.04      1.65 o
   2   9   4       20.38       24.46      2.61 o
   3   9   4      474.92      463.28      9.65 o
   4   9   4      402.67      387.17     12.69 o
   5   9   4      129.43      129.86      9.40 o
   6   9   4       45.93       46.62      8.24 o
   7   9   4       43.74       55.78      9.77 o
 -10  10   4       14.64       16.93      3.08 o
  -9  10   4        5.30       -0.38      2.09 o
  -8  10   4        0.02       -1.40      1.72 o
  -7  10   4       38.22       42.65      3.81 o
  -6  10   4      146.17      156.58      6.54 o
  -5  10   4       84.92       87.22      4.97 o
  -4  10   4      131.59      136.25      5.16 o
  -3  10   4       59.11       62.71      7.53 o
  -2  10   4      161.54      166.51      8.21 o
  -1  10   4      509.63      516.57     12.12 o
   0  10   4      359.56      322.66      7.57 o
   1  10   4      170.84      160.09      6.97 o
   2  10   4        6.97        5.19      2.76 o
   3  10   4        4.42        3.16      2.31 o
   4  10   4        8.89        6.57      3.38 o
   5  10   4       31.51       38.95      7.18 o
   6  10   4       77.11       78.58     10.89 o
   7  10   4       64.51       62.09     10.18 o
 -10  11   4        4.61        5.58      5.30 o
  -9  11   4       45.35       40.90      3.72 o
  -8  11   4       10.96       11.79      2.46 o
  -7  11   4        1.28       -0.78      1.90 o
  -6  11   4        0.42       -2.83      1.95 o
  -5  11   4       27.78       27.96      3.82 o
  -4  11   4      196.55      206.21      7.73 o
  -3  11   4      349.63      357.20     19.08 o
  -2  11   4        1.03       -2.53      1.69 o
  -1  11   4      395.52      396.39     13.41 o
   0  11   4      111.34       95.83      5.39 o
   1  11   4      110.33       93.37      5.47 o
   2  11   4      547.42      546.92     11.06 o
   3  11   4       73.54       79.61      4.66 o
   4  11   4       10.63        6.52      2.43 o
   5  11   4        2.93       -1.02      4.48 o
   6  11   4        6.62       10.08      6.11 o
  -9  12   4        7.64        7.68      2.60 o
  -8  12   4       11.62        8.01      2.37 o
  -7  12   4        0.70       -0.12      1.97 o
  -6  12   4       17.47       11.94      2.72 o
  -5  12   4        0.21       -2.79      1.86 o
  -4  12   4        0.99       -1.91      3.13 o
  -3  12   4        9.51        6.86      2.73 o
  -2  12   4       49.80       40.38      5.18 o
  -1  12   4      232.54      226.85     32.77 o
   0  12   4       80.90       66.23      4.99 o
   1  12   4       19.54       23.04      2.55 o
   2  12   4      136.26      154.05      6.13 o
   3  12   4        2.14       -1.48      2.06 o
   4  12   4       29.33       36.30      4.38 o
   5  12   4        0.01       -0.41      4.27 o
   6  12   4        2.97       -0.51      4.68 o
  -9  13   4       11.12        9.86      4.49 o
  -8  13   4        2.04       -3.11      2.07 o
  -7  13   4        6.59        2.71      3.71 o
  -6  13   4       14.34        8.81      3.49 o
  -5  13   4      117.99      122.68      8.24 o
  -4  13   4        7.29        5.10      2.66 o
  -3  13   4        5.41        5.10      2.29 o
  -2  13   4       63.99       67.47     10.84 o
  -1  13   4       15.29       13.67      4.48 o
   0  13   4      114.26      104.89      6.49 o
   1  13   4      152.11      147.55      5.36 o
   2  13   4      105.70      140.91      6.36 o
   3  13   4       22.92       27.35      3.31 o
   4  13   4       18.60       18.58      5.55 o
   5  13   4       17.74        9.57      5.70 o
  -8  14   4        0.76        0.21      3.16 o
  -7  14   4       98.75      112.40      8.78 o
  -6  14   4       67.23       70.90      6.85 o
  -5  14   4        0.94        1.66      4.27 o
  -4  14   4       52.46       58.40      6.78 o
  -3  14   4       52.60       52.88      4.23 o
  -2  14   4       26.98       30.38      5.07 o
  -1  14   4       17.99       17.45      4.32 o
   0  14   4       12.50       10.94      3.84 o
   1  14   4       85.39       79.25      4.40 o
   2  14   4      123.70      134.74      6.92 o
   3  14   4        9.02       13.08      4.52 o
   4  14   4       69.11       91.44     17.76 o
   5  14   4       25.90       39.39      8.55 o
  -7  15   4       62.35       60.46     10.59 o
  -6  15   4       36.29       26.15      5.03 o
  -5  15   4       21.17       31.18      4.26 o
  -4  15   4       85.28      104.09      8.98 o
  -3  15   4       38.24       39.88      6.02 o
  -2  15   4        7.94        1.29      3.20 o
  -1  15   4       18.94       24.88     13.03 o
   0  15   4       20.97       25.42      4.99 o
   1  15   4        0.59        2.09      1.91 o
   2  15   4        4.99        4.03      5.09 o
   3  15   4       37.74       52.21      7.04 o
   4  15   4       59.42       57.85      7.51 o
  -6  16   4        1.07       -0.71      4.78 o
  -5  16   4       47.80       39.07      6.77 o
  -4  16   4       46.32       40.21     12.26 o
  -3  16   4       11.86        9.46      4.03 o
  -2  16   4        0.75        3.05      3.52 o
  -1  16   4        0.64        0.35      3.22 o
   0  16   4        9.08        5.83      3.68 o
   1  16   4       65.13       57.56      6.95 o
   2  16   4        4.01        8.99      4.39 o
   3  16   4        0.02        4.41      4.03 o
  -5  17   4        4.26        4.22      4.73 o
  -4  17   4        1.98        5.71      4.25 o
  -3  17   4        8.51        6.75      4.34 o
  -2  17   4        6.06       10.47      4.28 o
  -1  17   4        0.84        4.80      3.84 o
   0  17   4        3.11        7.26      4.18 o
   1  17   4        1.69        0.00      3.96 o
   2  17   4        1.14       -3.45      3.92 o
  -3  18   4        0.03        0.37      3.74 o
  -2  18   4       17.39       17.40      5.07 o
  -1  18   4       14.20       12.59      4.83 o
 -12   1   5        7.09       10.67      3.41 o
 -11   1   5        1.59       -0.60      2.49 o
 -10   1   5       53.05       46.47      3.13 o
  -9   1   5        7.32        8.99      1.79 o
  -8   1   5       18.54       21.71      1.92 o
  -7   1   5       21.23       21.60      2.44 o
  -6   1   5      124.83      130.49      2.95 o
  -5   1   5        9.08        9.75      1.05 o
  -4   1   5       95.18       97.29      2.15 o
  -3   1   5       13.45       13.66      1.62 o
  -2   1   5      303.24      296.51      7.49 o
  -1   1   5      222.78      227.81      7.89 o
   0   1   5      151.76      152.25      3.95 o
   1   1   5       53.24       45.90      2.60 o
   2   1   5       66.25       63.84      2.61 o
   3   1   5      841.30      838.49     10.50 o
   4   1   5     1185.63     1209.26     15.72 o
   5   1   5       15.80       13.95      2.08 o
   6   1   5        3.98        2.94      2.31 o
   7   1   5       12.18       15.00      3.31 o
 -12   2   5       13.45        9.62      3.29 o
 -11   2   5        9.37       12.18      3.12 o
 -10   2   5       61.84       74.30      3.89 o
  -9   2   5        5.39        7.16      1.78 o
  -8   2   5       21.11       23.70      2.31 o
  -7   2   5        0.11        0.16      0.81 o
  -6   2   5       12.74       13.55      1.34 o
  -5   2   5      135.59      126.83      2.85 o
  -4   2   5      176.59      192.27      3.44 o
  -3   2   5      326.57      299.41      4.18 o
  -2   2   5       15.02       12.91      1.36 o
  -1   2   5     1331.86     1351.28     17.01 o
   0   2   5      480.73      508.53      6.28 o
   1   2   5      108.48      105.83      2.67 o
   2   2   5      737.54      715.74      9.66 o
   3   2   5       71.01       79.48      4.37 o
   4   2   5      155.54      165.86      4.86 o
   5   2   5      103.65      123.86      4.64 o
   6   2   5      186.68      194.97      9.74 o
   7   2   5      177.07      192.55     10.84 o
 -12   3   5        8.18        5.14      4.19 o
 -11   3   5        3.45        5.24      2.93 o
 -10   3   5        1.53       -2.62      1.74 o
  -9   3   5       47.21       49.62      2.99 o
  -8   3   5       63.58       76.14      3.19 o
  -7   3   5       28.16       25.22      1.56 o
  -6   3   5        3.98        5.97      1.20 o
  -5   3   5        7.71        4.55      1.03 o
  -4   3   5      132.59      146.09      4.36 o
  -3   3   5      282.86      258.23      4.81 o
  -2   3   5       17.81       14.62      1.31 o
  -1   3   5       31.56       33.83      1.44 o
   0   3   5      114.36      121.44      2.32 o
   1   3   5       61.48       64.07      2.28 o
   2   3   5       78.14       79.44      3.31 o
   3   3   5       17.56       16.20      1.90 o
   4   3   5        6.12        6.73      2.48 o
   5   3   5       67.82       71.72      3.97 o
   6   3   5        0.01        0.73      4.77 o
   7   3   5        1.66        4.12      3.15 o
 -11   4   5      105.99      104.50      9.91 o
 -10   4   5       51.96       50.81      4.46 o
  -9   4   5        0.28       -1.12      1.44 o
  -8   4   5        6.02        6.64      1.29 o
  -7   4   5      355.74      361.74      6.76 o
  -6   4   5      910.61      923.88     15.29 o
  -5   4   5      469.25      460.83     11.01 o
  -4   4   5       92.00       92.49      3.09 o
  -3   4   5       85.46       83.31      2.43 o
  -2   4   5        3.54        3.11      0.89 o
  -1   4   5       57.87       67.45      1.93 o
   0   4   5      165.05      149.43      3.23 o
   1   4   5       40.58       38.80      2.22 o
   2   4   5        2.64        4.31      1.41 o
   3   4   5      120.49      127.28      5.36 o
   4   4   5       78.17       75.63      5.97 o
   5   4   5       27.95       20.43      2.59 o
   6   4   5        0.21       -2.69      2.40 o
   7   4   5       15.41       16.50      3.69 o
 -11   5   5       60.28       60.99      6.15 o
 -10   5   5       13.22       12.32      3.61 o
  -9   5   5       24.26       25.19      2.64 o
  -8   5   5        0.00       -1.94      1.35 o
  -7   5   5        2.38        5.27      1.71 o
  -6   5   5      122.71      123.19      5.92 o
  -5   5   5       16.60       14.15      3.00 o
  -4   5   5      113.57      117.53      4.32 o
  -3   5   5      106.49       98.15      4.05 o
  -2   5   5      147.86      136.72      3.23 o
  -1   5   5      302.81      325.44      5.39 o
   0   5   5      474.86      483.73      7.04 o
   1   5   5       49.51       51.47      2.95 o
   2   5   5       45.49       50.86      3.19 o
   3   5   5       63.46       61.76      4.51 o
   4   5   5       28.58       29.26      3.61 o
   5   5   5       60.87       53.78      6.12 o
   6   5   5        0.03       -3.42      2.28 o
   7   5   5        0.00       -3.18      2.60 o
 -11   6   5      102.92      107.92      7.97 o
 -10   6   5       69.05       75.77      6.27 o
  -9   6   5        1.11       -0.79      1.74 o
  -8   6   5        0.54        0.33      1.52 o
  -7   6   5       24.33       20.96      2.38 o
  -6   6   5      257.75      273.25      6.64 o
  -5   6   5      380.43      364.97     14.41 o
  -4   6   5      111.39      109.02      4.41 o
  -3   6   5      102.69      105.50      3.06 o
  -2   6   5       12.00       11.01      1.34 o
  -1   6   5      173.28      172.20      3.93 o
   0   6   5      251.52      234.35      6.07 o
   1   6   5       69.92       68.22      4.72 o
   2   6   5      152.83      148.42     11.09 o
   3   6   5       79.55       79.26      5.79 o
   4   6   5       43.97       55.37      5.50 o
   5   6   5       11.63       15.19      4.23 o
   6   6   5        6.70        2.19      2.75 o
   7   6   5       89.39      106.94      7.45 o
 -11   7   5       95.92       96.57      7.53 o
 -10   7   5       97.77       80.71      9.76 o
  -9   7   5      101.33      113.47      7.10 o
  -8   7   5      123.79      137.35      4.81 o
  -7   7   5        8.97        4.77      1.84 o
  -6   7   5       25.14       20.89      2.69 o
  -5   7   5        4.68        2.64      2.22 o
  -4   7   5      115.89      130.09      6.60 o
  -3   7   5      322.68      357.72      5.99 o
  -2   7   5       12.90       18.87      1.69 o
  -1   7   5      102.88      103.47      3.37 o
   0   7   5      352.06      314.64      6.99 o
   1   7   5       79.85       74.80      3.89 o
   2   7   5      491.04      483.41     21.17 o
   3   7   5       25.72       27.90      3.92 o
   4   7   5        3.18        0.73      2.80 o
   5   7   5       27.06       33.18      6.51 o
   6   7   5        0.03       -2.34      3.66 o
   7   7   5        0.36        2.13      4.63 o
 -11   8   5        5.30        0.96      3.25 o
 -10   8   5        3.10       -0.06      2.80 o
  -9   8   5        1.36       -2.39      2.54 o
  -8   8   5        1.00        0.37      2.42 o
  -7   8   5      124.87      130.94      8.43 o
  -6   8   5      376.41      394.13     10.85 o
  -5   8   5       35.09       30.69      1.80 o
  -4   8   5        3.23       -0.06      1.99 o
  -3   8   5      130.87      137.89      4.62 o
  -2   8   5        1.36        0.99      0.82 o
  -1   8   5      268.99      269.99      6.63 o
   0   8   5       89.38       92.37      5.27 o
   1   8   5      188.68      187.33      6.65 o
   2   8   5      354.96      338.42     23.72 o
   3   8   5       10.54       10.41     10.43 o
   4   8   5       22.59       14.25      4.99 o
   5   8   5       30.26       27.89      6.82 o
   6   8   5       28.15       26.56      6.92 o
 -10   9   5        4.17        5.30      3.42 o
  -9   9   5        7.61        1.20      2.65 o
  -8   9   5        1.06        0.66      2.50 o
  -7   9   5        4.43        1.80      2.14 o
  -6   9   5       35.77       30.99      3.17 o
  -5   9   5      101.52       94.14      6.89 o
  -4   9   5      119.10      138.15      8.07 o
  -3   9   5       81.15       77.75      3.60 o
  -2   9   5        2.67        2.26      1.56 o
  -1   9   5        0.77        0.28      1.14 o
   0   9   5        2.74        0.90      1.26 o
   1   9   5        3.87        1.00      1.56 o
   2   9   5       34.14       37.31     13.38 o
   3   9   5       27.83       22.95      4.70 o
   4   9   5        8.74        2.65      3.97 o
   5   9   5       38.93       35.01      7.33 o
   6   9   5        4.89        8.35      5.39 o
 -10  10   5        5.99        3.54      3.26 o
  -9  10   5        0.70       -0.74      2.76 o
  -8  10   5        0.40       -2.88      2.74 o
  -7  10   5        0.75        4.62      2.98 o
  -6  10   5       62.12       61.30      5.37 o
  -5  10   5        8.63        9.96      2.16 o
  -4  10   5      396.72      407.06     11.18 o
  -3  10   5      168.65      171.18      5.23 o
  -2  10   5        1.60        4.22      1.88 o
  -1  10   5        1.46        0.17      1.43 o
   0  10   5       38.17       37.94      2.88 o
   1  10   5       35.84       28.17      3.56 o
   2  10   5       55.07       55.98      6.16 o
   3  10   5       47.29       33.27      5.50 o
   4  10   5        1.57       -5.19      3.46 o
   5  10   5        3.07        6.82      5.09 o
   6  10   5        1.03        1.12      4.89 o
  -9  11   5       33.68       32.17      4.54 o
  -8  11   5        1.00        4.91      2.86 o
  -7  11   5       16.80       10.36      3.56 o
  -6  11   5        0.10       -1.91      2.38 o
  -5  11   5        5.59        8.22      2.94 o
  -4  11   5       19.13       24.56      3.74 o
  -3  11   5       75.86       70.41      5.40 o
  -2  11   5       37.42       32.56      4.89 o
  -1  11   5       17.45       16.49      2.34 o
   0  11   5       14.20        9.16      2.53 o
   1  11   5       99.20       98.83      6.18 o
   2  11   5      192.54      162.52     26.01 o
   3  11   5       27.53       22.03      4.85 o
   4  11   5       22.64       23.41      6.92 o
   5  11   5        1.46       -3.26      3.97 o
  -9  12   5        2.96       -1.02      2.86 o
  -8  12   5       22.08       27.20      4.20 o
  -7  12   5       73.61       70.03     10.18 o
  -6  12   5      143.83      141.83      7.48 o
  -5  12   5      330.46      346.91     10.80 o
  -4  12   5      240.15      227.28      8.65 o
  -3  12   5       16.22       15.47      3.39 o
  -2  12   5        9.82       13.46      3.86 o
  -1  12   5       14.58        7.18      3.34 o
   0  12   5      165.98      171.17     16.45 o
   1  12   5      420.57      425.50     12.08 o
   2  12   5      131.00      129.43      9.68 o
   3  12   5       30.90       24.57      5.13 o
   4  12   5       43.27       41.17      6.40 o
   5  12   5        1.61        1.83      4.78 o
  -8  13   5       12.42       11.17      3.50 o
  -7  13   5        0.12       -5.80      3.87 o
  -6  13   5        1.25       -1.89      2.55 o
  -5  13   5        8.65       16.27      6.52 o
  -4  13   5        5.77        9.09      3.14 o
  -3  13   5       24.87       23.78      3.83 o
  -2  13   5      155.02      177.64     10.15 o
  -1  13   5      100.10       95.03      9.87 o
   0  13   5       41.64       39.77      4.98 o
   1  13   5       39.94       38.00      4.48 o
   2  13   5        4.37       -0.37      3.61 o
   3  13   5        8.71       17.14      4.78 o
   4  13   5       66.58       80.37      8.65 o
  -7  14   5        7.57       14.25      6.31 o
  -6  14   5        1.61        6.90      3.88 o
  -5  14   5        3.85        7.95      3.07 o
  -4  14   5        7.78        8.14      3.13 o
  -3  14   5       22.04       19.36      4.52 o
  -2  14   5        0.02        2.67      3.25 o
  -1  14   5       32.44       29.43      5.18 o
   0  14   5        1.26        7.89      3.71 o
   1  14   5        2.31        2.77      2.68 o
   2  14   5        5.87        2.39      3.59 o
   3  14   5       13.70       17.90      5.01 o
  -7  15   5        1.56       -1.58      6.31 o
  -6  15   5        5.64        5.85      5.90 o
  -5  15   5        0.01        1.88      2.89 o
  -4  15   5        5.87        6.33      3.15 o
  -3  15   5        0.03        1.48      3.31 o
  -2  15   5        1.78        4.31      3.55 o
  -1  15   5       12.68       16.91      4.60 o
   0  15   5       41.53       53.04      6.77 o
   1  15   5        0.39        2.58      2.90 o
   2  15   5        5.52        7.84      6.11 o
  -5  16   5       32.21       30.47      6.16 o
  -4  16   5       72.48       68.26      8.08 o
  -3  16   5       66.85       75.82      8.22 o
  -2  16   5       10.74        2.61      3.77 o
  -1  16   5        7.46        7.18      3.87 o
   0  16   5       29.94       28.40      5.75 o
   1  16   5       59.71       66.68      9.98 o
  -3  17   5       90.67       99.79     19.64 o
  -2  17   5       21.50       20.32      5.42 o
  -1  17   5        0.48       -2.00      5.80 o
 -11   0   6        0.01       -2.94      3.82 o
 -10   0   6       12.79       13.49      4.17 o
  -9   0   6       15.99       10.17      2.84 o
  -8   0   6       20.65       17.05      2.86 o
  -7   0   6       79.75       70.17      3.80 o
  -6   0   6      268.10      251.54      5.90 o
  -5   0   6       66.28       69.05      2.88 o
  -4   0   6        9.19       11.21      1.92 o
  -3   0   6       73.41       63.31      7.63 o
  -2   0   6       13.47       12.95      3.81 o
  -1   0   6      415.56      398.78     21.07 o
   0   0   6      504.81      515.56     12.60 o
   1   0   6      195.88      186.86      7.39 o
   2   0   6        0.27        0.21      2.38 o
   3   0   6       89.37       83.65      5.01 o
   4   0   6        0.99        0.74      2.24 o
   5   0   6        0.69        2.53      3.33 o
   6   0   6       59.56       65.72     12.88 o
 -11   1   6        2.09       -1.10      2.57 o
 -10   1   6       12.06        9.99      2.74 o
  -9   1   6       47.36       55.62      3.92 o
  -8   1   6       38.20       38.04      2.81 o
  -7   1   6       33.20       43.96      2.34 o
  -6   1   6        0.07        0.52      1.07 o
  -5   1   6       70.24       69.33      2.30 o
  -4   1   6       42.74       41.19      1.71 o
  -3   1   6      110.04      124.60      4.88 o
  -2   1   6      195.32      200.92      8.03 o
  -1   1   6       90.16       73.69      5.66 o
   0   1   6       59.22       55.63      2.65 o
   1   1   6        1.38        0.00      1.11 o
   2   1   6       26.07       26.54      2.68 o
   3   1   6       27.45       28.00      2.60 o
   4   1   6        0.68        1.14      1.59 o
   5   1   6       11.18       15.44      3.70 o
   6   1   6       58.66       64.14      5.14 o
 -11   2   6       58.82       62.14      5.14 o
 -10   2   6       15.65       17.07      3.06 o
  -9   2   6        9.57       13.81      2.27 o
  -8   2   6       11.05        6.54      1.64 o
  -7   2   6      109.94      101.23      3.13 o
  -6   2   6      256.62      263.36      4.47 o
  -5   2   6       24.71       24.58      1.68 o
  -4   2   6        9.23        7.90      1.00 o
  -3   2   6       10.20       13.10      2.50 o
  -2   2   6        3.36        3.37      1.21 o
  -1   2   6       34.35       36.68      1.88 o
   0   2   6       27.34       26.77      1.68 o
   1   2   6       55.16       60.54      2.42 o
   2   2   6      124.21      114.15      5.39 o
   3   2   6      481.69      460.47     10.13 o
   4   2   6       21.16       23.12      2.63 o
   5   2   6       55.81       55.03      4.59 o
   6   2   6       11.25       14.84      3.33 o
 -11   3   6       20.72       22.29      3.66 o
 -10   3   6       23.37       24.28      4.03 o
  -9   3   6       11.17       14.31      2.71 o
  -8   3   6       22.69       20.18      1.98 o
  -7   3   6        3.69        2.64      1.44 o
  -6   3   6      347.77      325.35      6.59 o
  -5   3   6      203.96      215.39      4.24 o
  -4   3   6       23.64       25.58      1.58 o
  -3   3   6        7.02       11.12      1.08 o
  -2   3   6       47.12       45.50      3.03 o
  -1   3   6        0.01       -0.46      1.56 o
   0   3   6       11.94        9.95      1.13 o
   1   3   6       92.81       88.09      3.00 o
   2   3   6        2.38        1.34      1.80 o
   3   3   6       53.53       50.86      3.81 o
   4   3   6        0.29        2.24      1.69 o
   5   3   6        0.35       -3.35      2.23 o
   6   3   6       34.36       44.01      5.14 o
 -11   4   6       42.54       35.10      8.39 o
 -10   4   6       23.32       24.04      3.48 o
  -9   4   6        0.51        1.33      2.19 o
  -8   4   6       16.57       15.09      2.34 o
  -7   4   6      331.22      333.57      7.11 o
  -6   4   6      932.15      889.71     12.91 o
  -5   4   6      546.09      521.04      9.40 o
  -4   4   6      248.36      248.18      5.50 o
  -3   4   6       14.41       15.06      1.53 o
  -2   4   6       64.43       59.80      1.98 o
  -1   4   6       81.82       82.14      2.32 o
   0   4   6      356.24      378.55      8.30 o
   1   4   6      330.09      333.99      6.85 o
   2   4   6       16.94       17.56      2.51 o
   3   4   6       51.38       47.77      4.15 o
   4   4   6       68.48       66.76      4.70 o
   5   4   6        4.62        2.87      2.64 o
   6   4   6       50.46       59.14      5.06 o
 -11   5   6        0.19       -0.85      5.67 o
 -10   5   6       22.75       34.22      4.60 o
  -9   5   6       32.77       21.65      3.62 o
  -8   5   6        5.04        4.39      2.09 o
  -7   5   6      119.12      147.36      4.83 o
  -6   5   6      318.35      313.13      6.70 o
  -5   5   6        2.36        3.84      1.90 o
  -4   5   6       82.46       73.20      3.81 o
  -3   5   6        1.29        0.20      1.13 o
  -2   5   6      301.21      287.64     10.28 o
  -1   5   6      576.93      595.97      8.23 o
   0   5   6       44.91       53.34      3.41 o
   1   5   6       24.38       22.49      3.55 o
   2   5   6       58.91       58.24      4.96 o
   3   5   6       14.56       13.90      3.10 o
   4   5   6       88.69       95.18      6.82 o
   5   5   6       45.60       50.04      4.55 o
   6   5   6        3.31        5.52      3.01 o
 -11   6   6       14.79       20.28      4.32 o
 -10   6   6        3.53        3.54      2.92 o
  -9   6   6        1.10       -3.39      2.26 o
  -8   6   6       16.32       17.20      3.20 o
  -7   6   6        9.99       11.85      2.42 o
  -6   6   6        3.59        4.29      2.54 o
  -5   6   6       42.54       50.61      3.67 o
  -4   6   6      242.69      255.14      6.76 o
  -3   6   6       19.44       20.71      1.79 o
  -2   6   6       26.11       27.21      1.94 o
  -1   6   6       11.67       11.07      1.71 o
   0   6   6       94.88      107.40      6.64 o
   1   6   6      280.36      257.29      6.98 o
   2   6   6      163.40      149.04      6.23 o
   3   6   6        3.76        3.49      2.35 o
   4   6   6       22.74       18.52      5.50 o
   5   6   6       31.83       46.31      8.14 o
 -10   7   6        0.40        0.93      2.74 o
  -9   7   6        0.02        0.52      2.36 o
  -8   7   6        5.26        5.23      2.50 o
  -7   7   6        8.77        4.38      2.49 o
  -6   7   6       11.35        9.62      3.31 o
  -5   7   6        1.92        1.11      2.34 o
  -4   7   6        2.06        3.08      1.83 o
  -3   7   6       55.27       62.37      2.98 o
  -2   7   6       30.35       34.11      2.50 o
  -1   7   6       24.90       22.38      2.56 o
   0   7   6        0.59        1.24      1.74 o
   1   7   6       75.88       69.85      5.20 o
   2   7   6       19.46       13.28      3.85 o
   3   7   6       20.76       19.27      3.67 o
   4   7   6       66.74       59.24      8.45 o
   5   7   6        1.55        0.10      4.17 o
 -10   8   6        0.00       -1.51      3.12 o
  -9   8   6        2.62        4.83      2.93 o
  -8   8   6        2.48        4.83      2.64 o
  -7   8   6       36.46       39.66      4.26 o
  -6   8   6        0.70        1.91      2.43 o
  -5   8   6        7.83        6.38      3.08 o
  -4   8   6      233.46      219.11      8.80 o
  -3   8   6      147.84      154.75      9.85 o
  -2   8   6        5.83        5.14      1.96 o
  -1   8   6        0.66       -1.14      1.64 o
   0   8   6        0.05       -1.02      1.64 o
   1   8   6      123.19      111.95      7.32 o
   2   8   6      140.71      143.73     10.33 o
   3   8   6        1.84       -2.14      3.26 o
   4   8   6        1.71        6.41      4.68 o
   5   8   6        4.94        2.04      4.07 o
 -10   9   6        4.38       10.47      3.79 o
  -9   9   6       14.44       18.87      3.69 o
  -8   9   6        4.11       -2.13      2.35 o
  -7   9   6       12.31       14.93      4.14 o
  -6   9   6       69.64       82.94      5.88 o
  -5   9   6       19.91       16.28      3.50 o
  -4   9   6      104.16      113.77      6.68 o
  -3   9   6      309.48      314.70     13.27 o
  -2   9   6      181.39      183.34      6.17 o
  -1   9   6       60.83       57.06      3.99 o
   0   9   6        5.92        9.35      3.95 o
   1   9   6        4.07        5.52      3.24 o
   2   9   6       17.05       18.11      4.58 o
   3   9   6       91.68       93.03     10.38 o
   4   9   6       71.85       79.59     10.08 o
   5   9   6        1.78        3.87      4.89 o
  -9  10   6        0.35        0.10      2.68 o
  -8  10   6       59.50       61.51      4.81 o
  -7  10   6       94.80       92.83      6.74 o
  -6  10   6       56.27       58.77      5.20 o
  -5  10   6       86.14       92.30      6.31 o
  -4  10   6        9.36        7.61      2.84 o
  -3  10   6      132.83      119.92      6.95 o
  -2  10   6      161.02      144.11      7.70 o
  -1  10   6       56.58       56.52      4.96 o
   0  10   6      124.16      121.03      6.25 o
   1  10   6      144.46      136.67      9.29 o
   2  10   6       40.67       42.94      5.91 o
   3  10   6       17.44       13.82      4.59 o
   4  10   6        0.48        5.90      4.99 o
  -9  11   6        0.63        1.74      3.08 o
  -8  11   6        2.28        2.13      2.45 o
  -7  11   6        0.05        0.20      3.32 o
  -6  11   6        7.33        8.15      3.24 o
  -5  11   6       28.71       30.49      4.18 o
  -4  11   6        0.10        6.58      2.80 o
  -3  11   6       62.95       60.80      5.25 o
  -2  11   6        8.81        3.49      3.47 o
  -1  11   6        0.13       -0.71      1.85 o
   0  11   6       13.88       13.51      4.91 o
   1  11   6        0.86       -4.20      5.80 o
   2  11   6        0.82        0.25      3.16 o
   3  11   6       10.88        4.88      3.98 o
   4  11   6        6.94        8.55      5.70 o
  -8  12   6        5.51        2.37      2.74 o
  -7  12   6        7.98        4.18      3.63 o
  -6  12   6       19.09       18.87      3.78 o
  -5  12   6       29.55       30.22      4.30 o
  -4  12   6        0.91       -1.49      2.37 o
  -3  12   6        3.61        5.83      2.98 o
  -2  12   6       16.63       19.27      3.68 o
  -1  12   6        3.51       -1.06      2.33 o
   0  12   6       79.64       76.43      8.66 o
   1  12   6        2.79       -1.25      3.14 o
   2  12   6       45.46       50.77      6.82 o
   3  12   6        8.93       10.55      4.27 o
  -7  13   6        4.33        5.97      4.08 o
  -6  13   6        0.11        2.56      3.36 o
  -5  13   6        0.00        1.81      2.90 o
  -4  13   6       23.11       20.17      3.83 o
  -3  13   6        5.94        8.54      3.82 o
  -2  13   6        0.96       -2.09      2.47 o
  -1  13   6       31.60       34.34      5.51 o
   0  13   6       37.35       40.87      4.74 o
   1  13   6        0.09        2.52      3.86 o
   2  13   6        4.99        7.83      3.96 o
  -6  14   6       37.20       42.86     15.37 o
  -5  14   6       48.09       56.99      9.29 o
  -4  14   6       12.76       16.75      3.85 o
  -3  14   6        0.04       -2.10      2.72 o
  -2  14   6        2.04        4.08      3.05 o
  -1  14   6       50.56       53.73      6.74 o
   0  14   6      165.14      168.30      8.65 o
   1  14   6       49.24       63.51      7.65 o
  -5  15   6        0.03        1.62      3.14 o
  -4  15   6        6.17        6.21      3.96 o
  -3  15   6       11.08       10.00      3.57 o
  -2  15   6       30.17       24.40      5.45 o
  -1  15   6       51.76       37.12      6.04 o
   0  15   6       30.07       37.29      6.11 o
 -11   1   7        0.53        0.92      2.57 o
 -10   1   7        2.07        3.81      2.39 o
  -9   1   7        4.06        3.68      2.00 o
  -8   1   7        9.40        6.28      2.05 o
  -7   1   7        0.74        0.00      1.27 o
  -6   1   7       63.61       68.79      2.76 o
  -5   1   7       32.35       30.03      1.98 o
  -4   1   7       57.80       62.71      2.01 o
  -3   1   7      293.05      323.53     23.00 o
  -2   1   7       19.86       21.97      4.05 o
  -1   1   7       16.97       16.16      4.96 o
   0   1   7      202.36      218.41     11.98 o
   1   1   7      104.90      106.13      5.27 o
   2   1   7      428.85      463.04     10.27 o
   3   1   7       22.54       26.80      2.39 o
   4   1   7       66.15       65.91      4.87 o
   5   1   7       81.39       89.09      5.89 o
 -11   2   7        7.44        5.68      2.86 o
 -10   2   7        7.51       12.90      2.59 o
  -9   2   7       11.08        6.90      2.17 o
  -8   2   7        0.40        2.79      1.78 o
  -7   2   7        6.91        2.61      1.57 o
  -6   2   7       49.18       62.62      2.67 o
  -5   2   7      121.04      116.45      5.37 o
  -4   2   7       21.65       19.09      1.56 o
  -3   2   7       32.63       28.54      3.61 o
  -2   2   7      153.98      157.11      5.03 o
  -1   2   7      128.09      135.40      3.84 o
   0   2   7       69.80       67.80      5.64 o
   1   2   7      120.74      120.46      8.20 o
   2   2   7       95.70       98.84      9.67 o
   3   2   7        0.09       -1.05      2.00 o
   4   2   7       30.84       30.46      3.77 o
   5   2   7        6.97       -1.05      3.58 o
 -11   3   7        2.31       -1.17      2.41 o
 -10   3   7       11.35       14.65      2.70 o
  -9   3   7       36.16       52.91      3.67 o
  -8   3   7      136.61      137.89      5.72 o
  -7   3   7       56.10       49.87      3.04 o
  -6   3   7        0.23        1.39      1.61 o
  -5   3   7        0.12       -0.69      1.49 o
  -4   3   7        0.02        1.12      0.96 o
  -3   3   7       11.10       13.19      1.55 o
  -2   3   7       34.44       31.20      2.08 o
  -1   3   7       40.76       43.81      3.97 o
   0   3   7       65.10       65.34      4.88 o
   1   3   7       90.90       77.96      4.02 o
   2   3   7        6.29        3.16      2.16 o
   3   3   7       30.39       31.44      3.43 o
   4   3   7       43.37       48.47      4.45 o
 -10   4   7        0.32        4.66      2.35 o
  -9   4   7       23.37       24.92      3.32 o
  -8   4   7      128.78      112.99      4.83 o
  -7   4   7       62.46       58.57      3.36 o
  -6   4   7       20.73       29.65      2.68 o
  -5   4   7       16.26       12.94      2.21 o
  -4   4   7       29.19       26.66      3.14 o
  -3   4   7       49.98       58.67      2.68 o
  -2   4   7        1.18       -0.75      1.43 o
  -1   4   7        7.33        8.82      1.37 o
   0   4   7       43.04       34.97      2.66 o
   1   4   7       76.29       74.99      7.36 o
   2   4   7        9.77       11.76      3.45 o
   3   4   7        4.95       11.87      2.78 o
   4   4   7        0.03       -0.36      2.34 o
 -10   5   7        1.05        1.14      2.72 o
  -9   5   7       11.14        9.69      2.71 o
  -8   5   7        0.51       -2.11      1.74 o
  -7   5   7        4.00        3.47      1.79 o
  -6   5   7        0.65        4.88      1.86 o
  -5   5   7       71.94       65.49      5.77 o
  -4   5   7       32.49       32.37      6.62 o
  -3   5   7        3.89        4.58      1.64 o
  -2   5   7       28.84       23.68      2.70 o
  -1   5   7        0.40        1.66      1.27 o
   0   5   7       55.69       46.78      4.12 o
   1   5   7       12.12       10.12      2.40 o
   2   5   7       53.69       54.20      5.12 o
   3   5   7       52.32       42.44     10.18 o
   4   5   7        1.90        8.83      3.57 o
 -10   6   7        3.44        6.09      2.78 o
  -9   6   7       10.83       11.68      2.95 o
  -8   6   7       34.08       25.19      3.88 o
  -7   6   7       79.10       57.81      5.20 o
  -6   6   7      136.85      128.38      5.99 o
  -5   6   7       22.14       32.44      3.88 o
  -4   6   7        2.70        5.52      2.43 o
  -3   6   7        1.86        4.05      2.37 o
  -2   6   7       18.64       17.91      2.97 o
  -1   6   7       59.67       56.43      3.69 o
   0   6   7       52.47       52.49      3.60 o
   1   6   7       21.98       26.46      3.20 o
   2   6   7       17.03       19.01      3.21 o
   3   6   7       30.89       28.25      4.89 o
   4   6   7        0.12       -2.89      2.88 o
 -10   7   7        5.89        1.04      2.66 o
  -9   7   7       25.28       20.45      3.32 o
  -8   7   7      118.59      129.46      6.22 o
  -7   7   7      103.46       90.43      6.95 o
  -6   7   7        3.63        1.76      3.13 o
  -5   7   7        0.01       -0.69      2.34 o
  -4   7   7       16.05       19.47      4.36 o
  -3   7   7      272.85      278.41      9.11 o
  -2   7   7      265.61      256.93      6.96 o
  -1   7   7       31.23       26.20      4.20 o
   0   7   7        2.06        0.38      1.99 o
   1   7   7        0.96        2.61      2.48 o
   2   7   7        7.78        9.29      3.63 o
   3   7   7        4.80        3.73      4.33 o
   4   7   7       12.96       15.29      4.57 o
  -9   8   7        2.87        7.19      2.84 o
  -8   8   7       49.74       45.53      4.10 o
  -7   8   7        5.32        1.37      3.25 o
  -6   8   7        0.83        6.31      3.24 o
  -5   8   7       48.30       50.97      5.67 o
  -4   8   7        0.03        1.76      3.10 o
  -3   8   7        4.04       -1.19      2.48 o
  -2   8   7       20.88       19.55      2.78 o
  -1   8   7       23.38       22.82      3.15 o
   0   8   7       75.69       75.84      5.51 o
   1   8   7        0.22       -3.02      2.47 o
   2   8   7        0.09       -2.01      2.98 o
   3   8   7        1.37        2.60      3.45 o
  -9   9   7        5.78        9.79      3.02 o
  -8   9   7        0.64        1.38      2.50 o
  -7   9   7        2.73        2.40      2.68 o
  -6   9   7       10.28       11.82      3.37 o
  -5   9   7       36.75       36.43      4.44 o
  -4   9   7        1.03        3.35      2.75 o
  -3   9   7        9.42        6.87      2.99 o
  -2   9   7        6.00        6.48      2.53 o
  -1   9   7       29.42       34.73      3.47 o
   0   9   7      101.22       97.90      5.43 o
   1   9   7       21.07       16.01      3.64 o
   2   9   7       11.60       12.83      4.25 o
   3   9   7       14.80       21.15      5.06 o
  -8  10   7        0.42       -0.33      2.46 o
  -7  10   7       15.49       11.17      8.80 o
  -6  10   7       73.84       81.87      6.30 o
  -5  10   7        2.84        2.75      2.85 o
  -4  10   7        0.77       -1.03      2.62 o
  -3  10   7        0.07       -1.89      2.42 o
  -2  10   7       26.06       23.94      3.93 o
  -1  10   7        0.28        0.37      2.14 o
   0  10   7       21.64       22.19      3.44 o
   1  10   7        1.36        0.08      2.80 o
   2  10   7        3.32       -1.15      2.84 o
  -8  11   7       26.10       30.72      4.60 o
  -7  11   7       13.10       10.22      4.36 o
  -6  11   7        3.00        5.68      3.36 o
  -5  11   7       11.54        8.13      5.13 o
  -4  11   7        5.12        2.11      4.35 o
  -3  11   7        0.85        1.49      2.82 o
  -2  11   7        0.03        1.52      2.58 o
  -1  11   7        1.54        2.01      2.31 o
   0  11   7        0.18        0.61      2.22 o
   1  11   7        2.84        4.38      3.14 o
  -7  12   7       38.42       48.57      8.09 o
  -6  12   7       77.21       79.10      6.65 o
  -5  12   7       29.40       37.18      4.89 o
  -4  12   7       23.31       21.48      5.66 o
  -3  12   7       32.20       35.65      4.78 o
  -2  12   7        6.37        1.95      3.05 o
  -1  12   7      113.12      120.63      6.51 o
   0  12   7       58.88       62.43      5.02 o
   1  12   7       26.59       29.32      4.67 o
  -5  13   7        8.05        4.32      3.23 o
  -4  13   7        9.42       10.13      5.03 o
  -3  13   7       37.72       39.73      4.97 o
  -2  13   7       56.79       59.68      7.28 o
  -1  13   7       86.03       85.97      7.07 o
 -10   0   8       11.44       23.49      4.67 o
  -9   0   8       14.37       19.35      4.12 o
  -8   0   8        0.88        4.07      2.88 o
  -7   0   8       40.27       42.99      3.63 o
  -6   0   8        9.99        5.12      1.90 o
  -5   0   8       19.81       31.98      5.19 o
  -4   0   8       10.72       17.81      2.65 o
  -2   0   8        6.82       18.93      8.55 o
  -1   0   8        1.78        4.38      6.72 o
   0   0   8        0.71       -3.97      6.21 o
   1   0   8       33.33       28.80      4.68 o
   2   0   8       19.79       26.57      3.30 o
   3   0   8       14.18       29.21      5.10 o
 -10   1   8       12.57       11.49      2.89 o
  -9   1   8       17.08       13.84      2.75 o
  -8   1   8       16.47       20.81      2.43 o
  -7   1   8        8.84       11.37      1.77 o
  -6   1   8        5.35        4.62      1.36 o
  -5   1   8        0.04       -0.13      1.25 o
  -4   1   8        3.58        0.26      1.31 o
  -3   1   8       26.79       19.24      8.55 o
  -2   1   8      134.47      156.85     16.79 o
  -1   1   8       75.62       67.75      8.51 o
   0   1   8        3.51        0.96      2.02 o
   1   1   8        2.67        2.46      1.93 o
   2   1   8        0.44        0.94      1.54 o
   3   1   8       28.02       34.72      3.90 o
 -10   2   8        0.55        3.08      2.52 o
  -9   2   8        5.23        6.59      2.19 o
  -8   2   8        7.35        7.42      2.27 o
  -7   2   8        3.59        1.96      1.58 o
  -6   2   8       28.59       26.39      2.44 o
  -5   2   8       28.95       30.12      3.14 o
  -4   2   8       14.50       14.61      1.90 o
  -3   2   8       25.13       24.87      2.52 o
  -2   2   8        2.28       -4.78      4.99 o
  -1   2   8       30.20       31.34      6.56 o
   0   2   8       39.74       40.07      3.52 o
   1   2   8       95.96       95.87      5.35 o
   2   2   8        8.83        6.03      3.82 o
   3   2   8        3.02       -1.45      2.33 o
  -9   3   8        0.10        2.04      2.06 o
  -8   3   8        8.56        3.65      2.37 o
  -7   3   8        1.29        0.97      1.58 o
  -6   3   8       17.18       20.01      3.10 o
  -5   3   8        3.33        4.71      1.49 o
  -4   3   8       12.47       14.00      2.35 o
  -3   3   8        3.27        2.49      1.33 o
  -2   3   8       29.35       22.00      5.57 o
  -1   3   8       19.95       18.16      2.32 o
   0   3   8       32.21       32.36      2.87 o
   1   3   8       61.96       58.15      6.37 o
   2   3   8        2.84        2.22      2.85 o
  -9   4   8        8.79        5.65      2.34 o
  -8   4   8       74.06       56.11      3.62 o
  -7   4   8       87.65       92.36      9.48 o
  -6   4   8       11.70       11.22      2.53 o
  -5   4   8        0.02        1.04      1.64 o
  -4   4   8       31.34       37.39      3.23 o
  -3   4   8       27.09       30.67      2.48 o
  -2   4   8        5.94        7.36      1.37 o
  -1   4   8        0.08        0.77      1.55 o
   0   4   8        0.49       -2.57      1.75 o
   1   4   8      101.83      102.18      5.49 o
   2   4   8       44.22       49.26      6.72 o
  -9   5   8       91.60       98.64      5.69 o
  -8   5   8      189.38      178.73     10.62 o
  -7   5   8       76.13       76.04      6.88 o
  -6   5   8       37.14       42.82      5.21 o
  -5   5   8        4.66        1.04      2.72 o
  -4   5   8       79.04       81.20      5.36 o
  -3   5   8      139.73      127.79      4.73 o
  -2   5   8      118.75      128.34     10.27 o
  -1   5   8      154.95      155.49      4.62 o
   0   5   8       85.74       76.03      4.54 o
   1   5   8       25.38       27.43      4.26 o
   2   5   8        1.06       -4.39      2.96 o
  -9   6   8        3.44        9.82      2.81 o
  -8   6   8       47.32       38.58      3.87 o
  -7   6   8        3.57        1.42      2.52 o
  -6   6   8       36.06       37.37      3.87 o
  -5   6   8       31.17       35.19      4.24 o
  -4   6   8       15.88       16.73      3.25 o
  -3   6   8       31.46       21.90      3.45 o
  -2   6   8        4.16        3.57      1.89 o
  -1   6   8       30.68       30.38      3.26 o
   0   6   8       28.35       32.72      4.64 o
   1   6   8        5.67        8.14      4.53 o
   2   6   8        8.62        8.51      3.73 o
  -8   7   8        3.27        4.77      2.49 o
  -7   7   8        1.08       -0.62      2.53 o
  -6   7   8        2.26       -2.15      2.86 o
  -5   7   8       52.08       56.26      5.11 o
  -4   7   8        4.45        3.66      2.80 o
  -3   7   8        1.21       -2.07      2.38 o
  -2   7   8        1.86        3.31      2.09 o
  -1   7   8        4.14        2.92      2.08 o
   0   7   8        8.16        9.98      3.72 o
   1   7   8        9.09       14.01      6.06 o
  -8   8   8       21.91       21.02      5.72 o
  -7   8   8        0.77        1.25      2.73 o
  -6   8   8       44.75       38.88      4.80 o
  -5   8   8       74.26       84.70      6.36 o
  -4   8   8       63.28       61.77      5.54 o
  -3   8   8       24.74       17.24      3.52 o
  -2   8   8        1.84        3.35      2.06 o
  -1   8   8        4.07        4.71      2.21 o
   0   8   8       18.99       28.79      4.56 o
   1   8   8        3.22       -0.08      4.73 o
  -7   9   8       23.78       29.10      5.04 o
  -6   9   8        3.49        1.10      3.22 o
  -5   9   8       51.88       59.07      5.56 o
  -4   9   8       58.57       69.76      5.89 o
  -3   9   8       15.99       20.06      3.79 o
  -2   9   8       29.04       24.39      3.19 o
  -1   9   8       32.28       36.99      3.82 o
   0   9   8       12.80       13.82      5.83 o
  -6  10   8        0.43        0.37      2.98 o
  -5  10   8        3.55        0.10      2.99 o
  -4  10   8        1.65        1.08      2.89 o
  -3  10   8        1.05        0.74      2.82 o
  -2  10   8        7.20        7.64      3.26 o
  -1  10   8        6.49        8.86      2.71 o
  -5  11   8        1.40        0.48      2.97 o
  -4  11   8        0.08        2.84      6.11 o
  -3  11   8        1.16       -0.81      2.97 o
  -2  11   8       17.98       15.00      3.70 o
  -8   1   9       25.09       32.10      4.70 o
  -7   1   9       21.25       20.29      3.01 o
  -6   1   9        3.30        5.26      1.45 o
  -5   1   9       40.54       33.44      6.16 o
  -2   1   9       44.78       49.57     11.50 o
  -1   1   9        9.42        3.87      7.63 o
   0   1   9       27.95       23.21      7.36 o
  -8   2   9        0.54       -1.12      1.86 o
  -7   2   9        0.05       -0.40      1.49 o
  -6   2   9        4.27        7.94      1.89 o
  -5   2   9        8.26        7.71      2.43 o
  -4   2   9        0.40       10.69      6.11 o
  -3   2   9        2.02        0.61      6.92 o
  -2   2   9       33.72       46.01     11.60 o
  -1   2   9        2.27       -0.20      6.62 o
   0   2   9       50.34       57.89     14.81 o
  -7   3   9       14.34       15.15      2.09 o
  -6   3   9       14.96       16.15      3.67 o
  -5   3   9        5.04        3.84      1.53 o
  -4   3   9       18.29       22.91      4.53 o
  -3   3   9       50.36       70.28      8.57 o
  -2   3   9       35.95       39.29     10.89 o
  -1   3   9       96.38       82.15      5.02 o
   0   3   9       47.83       48.94      4.92 o
  -7   4   9        5.56        3.98      1.84 o
  -6   4   9        7.72       10.90      2.09 o
  -5   4   9       13.90       17.73      2.74 o
  -4   4   9       11.95        1.14      4.64 o
  -3   4   9        1.84       -0.32      4.43 o
  -2   4   9        5.28       -1.42      6.72 o
  -1   4   9        1.48        1.49      2.58 o
  -7   5   9        9.23        5.09      2.72 o
  -6   5   9        2.06       -0.79      2.18 o
  -5   5   9        2.12       -0.62      2.85 o
  -4   5   9        0.36        0.16      4.78 o
  -3   5   9        5.58        4.60      9.06 o
  -2   5   9        6.66       -2.65      4.53 o
  -1   5   9        3.05        8.14      7.33 o
  -6   6   9        1.14        1.69      2.72 o
  -5   6   9       24.31       26.87      5.47 o
  -4   6   9        5.61        6.34      3.11 o
  -3   6   9        0.18       -2.67      2.50 o
  -2   6   9        0.00       -3.53      2.35 o
  -5   7   9       34.08       31.69      4.62 o
  -4   7   9       19.97       23.81      5.59 o
  -3   7   9       11.15       15.36      3.51 o
 
